# Supplementary material for: High-Throughput Screening for Inhibitors of the SARS-CoV-2 Protease Using a FRET-Biosensor
Source: Molecules. 2020 Oct 13;25(20):4666. doi: 10.3390/molecules25204666 (PMC7587356; doi:10.3390/molecules25204666)
Supplement: Supplementary file 1 [file molecules-25-04666-s001.zip]

Archive with 2 entries (2 files):
- Supplementary Data 1.xlsx
- Supplementary_proofed_plainText.docx
