# Supplementary material for: High-Throughput Screening for Inhibitors of the SARS-CoV-2 Protease Using a FRET-Biosensor
Source: Molecules. 2020 Oct 13;25(20):4666. doi: 10.3390/molecules25204666 (PMC7587356; doi:10.3390/molecules25204666)
Supplement: Supplementary file 1 [file molecules-25-04666-s001.zip › Supplementary Data 1.xlsx]

## Sheet: Descriptions
Descriptions of columns in the data (see next tab for actual data)
Column	Description
Rank	Rank for percentage inhibition in the screen
RackNo	The plate within the LOPAC library
RackPos	The well position within the LOPAC library
Replicate_1	The percentage inhibition for replicate 1
Replicate_2	The percentage inhibition for replicate 2
mean	The mean inhibition between both replicates
sd	The standard deviation between both replicates
CATNUM	The CATNUM inhibition from the LOPAC library
mol weight Structure	The molecular weight of the compound
Name	The name of the compound
SecName	Any relevant secondary name of the compound
Description	The description given in the LOPAC library

## Sheet: LOPAC_screen_w_protease
Rank	RackNo	RackPos	Replicate_1	Replicate_2	mean	sd	CATNUM	mol weight Structure	Name	SecName	Class	Description
1	4	D06	104.085	102.675	103.38	0.997273	C 5913	357.16	4-Chloromercuribenzoic acid	4-(Hydroxymercuri)benzoic acid	Biochemistry	Carboxy- and aminopeptidase inhibitor
2	7	G02	104.619	102.082	103.35	1.79433	E 3520	274.183	Ebselen_x000D_	2-Phenyl-1,2-benzisoselenazol-3(2H)-one	Leukotriene	Antioxidant; inhibits mammalian lipoxygenases and glutathione S-transferase
3	11	F10	102.129	102.878	102.503	0.529379	N 7906	369.248	2-(alpha-Naphthoyl)ethyltrimethylammonium iodide	alpha-NETA	Cholinergic	Selective, fluorescent inhibitor of choline acetyltransferase
4	6	D06	101.086	100.647	100.867	0.310187	D-027	331.846	R(-)-Propylnorapomorphine hydrochloride	R(-)-NPA hydrochloride	Dopamine	Highly potent and selective D2 dopamine receptor agonist
5	6	E06	99.6837	101.934	100.809	1.59125	D-029	364.242	R(-)-2,10,11-Trihydroxyaporphine hybrobromide	R(-)-2-Hydroxyapomorphine hydrobromide	Dopamine	D2 dopamine receptor agonist
6	12	G08	100.954	100.402	100.678	0.390584	P 2742	217.294	PD 404,182	6H-6-Imino-(2,3,4,5-tetrahydropyrimido)[1,2-c]-[1,3]benzothiazine	Biochemistry	KDO-8-P synthase inhibitor
7	14	D09	100.647	100.647	100.647	0.000262339	S 4063	348.267	SCH-202676 hydrobromide	N-(2,3-diphenyl-1,2,4-thiadiazol-5-(2H)-ylidene)methanamine hydrobromide	G protein	Allosteric agonist and antagonist of G protein coupled receptors (GPCRs)
8	4	E11	100.145	100.341	100.243	0.138391	C 9511	331.802	Z-L-Phe chloromethyl ketone	N-Carbobenzyloxy-L-phenylalanyl chloromethyl ketone; ZPCK	Biochemistry	Bovine chymotrypsin A-gamma inhibitor
9	1	H07	99.4755	100.933	100.204	1.03076	A 4393	303.792	Apomorphine hydrochloride hemihydrate	10,11-Dihydroxyaporphine hydrochloride hemihydrate	Dopamine	Non-selective dopamine receptor agonist
10	2	G11	100.099	99.734	99.9166	0.25827	B 1552	317.185	Bromoenol lactone	BEL; E-6-(Bromoethylene)tetrahydro-3-(1-naphthyl)-2H-pyran-2-one	Lipid	Calcium-independent phospholipase A2 inhibitor; magnesium-dependent phosphatidate phosphohydrolase inhibitor
11	11	H08	97.7665	98.0511	97.9088	0.201224	N 5023	302.374	Nordihydroguaiaretic acid from Larrea divaricata (creosote bush)	NDGA	Leukotriene	Lipoxygenase inhibitor
12	15	E05	98.5793	97.2206	97.9	0.960783	T 1132	296.54	Tetraethylthiuram disulfide	Disulfiram	Biochemistry	Alcohol dehydrogenase inhibitor
13	5	F11	96.2012	98.8493	97.5252	1.87249	D 5814	303.792	Dihydrexidine hydrochloride	(±)-trans-10,11-Dihydroxy-5,6,6a,7,8,12b-hexahydrobenzo[a]phenanthridine hydrochloride	Dopamine	D1 dopamine receptor agonist
14	6	A07	99.2109	95.1969	97.2039	2.83836	D-042	374.281	R(-)-N-Allylnorapomorphine hydrobromide	NA	Dopamine	Dopamine receptor agonist
15	6	F06	94.651	95.1824	94.9167	0.375764	D-030	392.296	R(-)-2,10,11-Trihydroxy-N-propylnoraporphine hydrobromide	R(-)-TNPA HBr; R(-)-2-OH-NPA hydrobromide	Dopamine	Potent and selective D2 dopamine receptor agonist
16	11	E05	92.2854	94.6636	93.4745	1.68168	Z 4626	367.923	ZM 39923 hydrochloride	3-(N-Benzyl-N-isopropyl)amino-1-(naphthalen-2-yl)propan-1-one hydrochloride	Phosphorylation	Janus kinase 3 (JNK-3) inhibitor.
17	12	D06	93.5761	91.0755	92.3258	1.76817	P 0453	244.249	Piceatannol	(E)-4-[2-(3,5-Dihydroxyphenyl)ethenyl]1,2-benzenediol	Phosphorylation	Non-receptor kinase Syk and Lck inhibitor
18	5	F04	91.9245	90.4639	91.1942	1.03275	C-191	376.908	Capsazepine	N-[2-(4-Chlorophenyl)ethyl]-1,3,4,5-tetrahydro-_x000D_ 7,8-dihydroxy-2H-2-benzazepine-2-carbothioamide	Vanilloid	Synthetic analog of capsaicin that acts as a specific vanilloid receptor antagonist
19	11	G10	92.4944	89.7716	91.133	1.92529	N 8403	175.145	6-Nitroso-1,2-benzopyrone	NA	Transcription	Poly(ADP-ribose) polymerase (PARP) ligand which preferentially destabilizes one of the two zinc-fingers inactivating the enzyme
20	3	C04	92.052	88.5464	90.2992	2.4788	B 5681	249.334	Bay 11-7085	(E)-3-(4-t-Butylphenylsulfonyl)-2-propenenitrile	Cell Cycle	Inhibits cytokine induced IkB (Inhibitor of NFkB) phosphorylation
21	16	D06	89.4118	87.7878	88.5998	1.14833	U 6756	464.654	U-73122	1-[6-[[(17beta)-3-Methoxyestra-1,3,5(10)-trien-17-yl]amino]hexyl]-1H-pyrrole-2,5-dione	Lipid	Phospholipase C and A2 inhibitor that inhibits the hydrolysis _x000D_ of PPI to IP3, leading to a decrease in cytosolic free Ca2+
22	7	H04	89.8661	86.9147	88.3904	2.08691	E-100	334.375	(-)-Eseroline fumarate	NA	Cholinergic	Metabolite of physostigmine (eserine); potent analgesic; cholinesterase inhibitor
23	10	B11	80.8925	81.2545	81.0735	0.255973	M 6760	318.242	Myricetin	Cannabiscetin	Phosphorylation	Casein Kinase II inhibitor
24	2	B04	83.9163	78.1962	81.0563	4.04472	A 8762	195.22	N-Acetyldopamine monohydrate	NA	Dopamine	Dopamine analog possessing antitumor activity
25	6	D07	79.9108	78.5273	79.2191	0.978273	D-047	291.78	(±)-SKF-38393 hydrochloride	(±)-1-Phenyl-2,3,4,5-tetrahydro-(1H)-3-benzazepine-7,8-diol hydrochloride	Dopamine	D1 Dopamine receptor agonist
26	13	H04	73.369	70.6492	72.0091	1.9232	P 8765	164.293	Ammonium pyrrolidinedithiocarbamate	APDC	Nitric Oxide	Prevents induction of nitric oxide synthase (NOS) by inhibiting translation of NOS mRNA
27	3	H04	73.3213	70.4744	71.8979	2.01305	B 7283	293.709	Benserazide hydrochloride	DL-Serine, 2-[(2,3,4-trihydroxyphenyl)methyl]hydrazide hydrochloride	Biochemistry	Peripheral decarboxylase inhibitor
28	8	H04	69.7112	62.9123	66.3118	4.80753	H 2380	213.192	6-Hydroxy-DL-DOPA	2,5-Dihydroxy-DL-tyrosine	Adrenoceptor	Precursor of the catecholaminergic neurotoxin, 6-hydroxydopamine; converted to 6-hydroxydopamine by L-aromatic amino acid decarboxylase
29	15	E03	64.3769	68.1884	66.2827	2.69509	S-143	370.676	(±)-6-Chloro-PB hydrobromide	(±)-SKF-81297 hydrobromide	Dopamine	D1 dopamine receptor agonist
30	6	B06	63.1732	65.0099	64.0916	1.29874	D-002	260.133	6,7-ADTN hydrobromide	(±)-2-Amino-6,7-dihydroxy-1,2,3,4-tetrahydro-naphthalene hydrobromide	Dopamine	Dopamine receptor agonist
31	2	E10	62.3885	60.9383	61.6634	1.02549	A-255	365.904	A-77636 hydrochloride	NA	Dopamine	Potent, orally active D1 dopamine receptor agonist
32	15	D08	61.5523	61.3507	61.4515	0.142552	T 4376	351.855	N-p-Tosyl-L-phenylalanine chloromethyl ketone	TPCK	Biochemistry	Blocks LPS- or cytokine-induced activation of nuclear factor kB (NFkB), which, blocks the induction of iNOS and COX-2 transcription; blocks activation of pp70s6k by all mitogens
33	4	D11	53.9412	51.45	52.6956	1.76152	C 9510	110.114	Pyrocatechol	1,2-Benzenediol; Catechol	Cell Cycle	Carcinogen; causes DNA strand breakage
34	15	C04	47.9622	48.7297	48.346	0.542699	S-168	376.297	(±)-SKF 38393, N-allyl-, hydrobromide	(±)-7,8-Dihydroxy-3-allyl-1-phenyl-2,3,4,5-tetrahydro-1H-3-benzazepine hydrobromide	Dopamine	D1 dopamine receptor agonist.
35	8	D11	49.4704	46.3606	47.9155	2.19898	I 1656	497.506	Idarubicin	Idamycin	DNA Metabolism	Antineoplastic
36	9	E10	48.0888	42.1401	45.1144	4.20638	L 8397	337.42	L-Leucinethiol, oxidized dihydrochloride	Dithiobis(2-amino-4-methylpentane)	Biochemistry	Peptide inhibitor of aminopeptidases
37	14	G09	46.2082	43.3417	44.7749	2.02692	S 5890	367.792	Sanguinarine chloride	13-Methyl-[1,3]benzodioxolo[5,6-c]-1,3-dioxolo[4,5-i] phenanthridinium chloride	Ion Pump	Inhibitor of Mg2+ and Na+/K+-ATPase; isolated from the leaves and stems of Macleaya cordata and microcarpa
38	6	B05	41.695	44.4341	43.0645	1.93688	D 9128	168.151	3,4-Dihydroxyphenylacetic acid	DOPAC	Dopamine	Product of dopamine degradation by MAO and aldehyde dehydrogenase
39	11	B08	44.1295	41.7146	42.9221	1.7076	N 4148	336.326	S-Nitrosoglutathione	GSNO	Nitric Oxide	Nitric oxide donor in vivo
40	14	G08	43.262	42.3715	42.8167	0.629682	S 3066	328.23	SKF 89626	4-(3,4-dihydroxyphenyl)-4,5,6,7-tetrahydrothieno[2,3-c]pyridine	Dopamine	D1 dopamine receptor agonist
41	8	H05	46.2694	38.9397	42.6045	5.18289	H 5257	246.222	Hispidin	6-(3,4-dihydroxystyrl)-4-hydroxy-2-pyrone	Phosphorylation	Potent protein kinase C-beta inhibitor
42	9	G10	48.0924	34.9288	41.5106	9.30808	L 8533	369.368	Lansoprazole	NA	Ion Pump	Gastric proton pump inhibitor
43	7	A11	35.2116	37.2188	36.2152	1.41925	G 4788	398.187	Guanidinoethyl disulfide dihydrobromide	GED dihydrobromide	Nitric Oxide	Selective competitive inhibitor of inducible nitric oxide synthetase (iNOS)
44	8	C06	39.5315	31.9093	35.7204	5.38971	H 6892	206.268	1-(4-Hydroxybenzyl)imidazole-2-thiol	NA	Dopamine	Dopamine beta-hydroxylase inhibitor
45	6	A04	36.4816	34.5683	35.525	1.35289	D 8065	168.153	Dephostatin	2-(N-methyl-N-nitroso)hydroquinone	Phosphorylation	CD45 protein tyrosine kinase inhibitor
46	11	A07	34.0521	33.9521	34.0021	0.0707073	N 1771	734.727	nor-Binaltorphimine dihydrochloride	nor-BNI dihydrochloride	Opioid	Highly selective kappa opioid receptor antagonist
47	13	B08	33.8938	33.4316	33.6627	0.326851	P-119	480.45	(±)-Pindobind	N8-Bromoacetyl-N1-3'-(4-indolyloxy)-2'-hydroxy-propyl-[Z]-1,8-diamino-p-methane	Adrenoceptors	Analog of pinolol which contains a bromo-acetyl group capable of alkylation of beta-adrenoceptors
48	1	F05	31.5177	31.8826	31.7001	0.258022	A 1895	422.351	Aurintricarboxylic acid	ATA	Apoptosis	DNA topoisomerase II inhibitor
49	6	E03	30.7801	29.9506	30.3654	0.586539	D 7910	215.037	3,4-Dichloroisocoumarin	3,4-DCI	Biochemistry	Serine protease inhibitor
50	4	C10	30.697	28.582	29.6395	1.49553	C 8221	284.315	Caffeic acid phenethyl ester	CAPE	Cell Cycle	NFkB inhibitor
51	3	F07	26.2193	31.3855	28.8024	3.65303	B-135	455.193	R(+)-6-Bromo-APB hydrobromide	R(+)-6-Bromo-7,8-dihydroxy-3-allyl-1-phenyl-2,3,4,5-tetrahydro-_x000D_ 1H-3-benzazepine hydrobromide	Dopamine	D1 Dopamine receptor agonist
52	16	D02	27.9963	28.9059	28.4511	0.643197	T 7665	268.234	Tyrphostin 51	2-Amino-1,1,3-tricyano-4-(3',4',5'-trihydroxyphenyl)butadiene	Phosphorylation	EGFR tyrosine kinase inhibitor
53	16	C02	30.5494	25.9118	28.2306	3.27923	T 7540	220.251	Tyrphostin 47	RG 50864	Phosphorylation	EGFR tyrosine kinase inhibitor
54	11	H02	29.2005	25.3998	27.3002	2.68748	M 9440	168.153	Me-3,4-dephostatin	3,4-Dihydroxy-N-methyl-N-nitrosaline	Phosphorylation	Selective inhibitor of protein tyrosine phosphatase 1B and SHPTP-1
55	4	F11	0.406152	53.3219	26.864	37.4171	C 9611	247.253	CPCCOEt	7-(Hydroxyimino)cyclopropa[b]chromen-1a-carboxylate ethyl ester	Glutamate	Selective non-competitive mGlu1 glutamate receptor antagonist
56	7	H07	29.5372	22.9575	26.2474	4.65253	F 6800	386.676	Fenoldopam bromide	SKF-82526	Dopamine	Peripheral D1 dopamine receptor agonist
57	14	E08	25.015	26.0759	25.5455	0.750147	S 2941	350.258	SKF 75670 hydrobromide	7,8-dihydroxy-3-methyl-1-phenyl-2,3,4,5-tetrahydro-1H-3-benzazepine hydrobromide	Dopamine	Atypical D1 dopamine receptor agonist; displays antagonist activity in vitro and agonist activity in vivo
58	12	D09	22.1793	26.8644	24.5218	3.31286	P 4394	300.057	Cisplatin	cis-Diammineplatinum(II) dichloride	DNA	Induces intrastrand DNA crosslinks; effects are regulated by kinases, phosphatases and Ca2+/calmodulin
59	3	E09	24.4828	23.2054	23.8441	0.903271	C 0625	180.162	Caffeic Acid	3,4-Dihydroxycinnamic acid	Cell Stress	Antioxidant; inhibits the synthesis of leukotrienes that are involved in immunoregulation and inflammation
60	3	F10	22.57	22.8597	22.7149	0.204785	C 1251	290.275	(+)-Catechin Hydrate	(+)-Cyanidol-3	Cell Stress	Antioxidant; free radical scavenger
61	14	H08	23.5852	20.7095	22.1474	2.03345	S 3191	419.149	SKF 83565 hydrobromide	6-chloro-1-(3-chlorophenyl)-7,8-dihydroxy-3-methyl-2,3,4,5-tetrahydro-1H-3-benzazepine hydrobromide	Dopamine	Atypical D1 dopamine receptor agonist; displays antagonist activity in vitro and agonist activity in vivo
62	5	H08	23.2519	20.8292	22.0405	1.71312	D 3648	172.188	N,N,N',N'-Tetramethylazodicarboxamide	Azodicarboxylic acid bis(dimethylamide); diamide	Cell Stress	Thiol-oxidizing agent
63	11	F05	21.9907	21.5874	21.789	0.285145	M-184	206.633	3-Morpholinosydnonimine hydrochloride	Linsidomine hydrochloride	Nitric Oxide	Nitric oxide donor
64	15	F11	21.9131	19.5724	20.7427	1.65511	T 7254	369.313	Na-p-Tosyl-L-lysine chloromethyl ketone hydrochloride	TLCK hydrochloride	Cyclic Nucleotides	Adenylyl cyclase inhibitor; blocks the LPS- or cytokine-induced activation of nuclear factor kB (NFkB)
65	8	G10	20.9168	17.3004	19.1086	2.55718	N 1786	310.393	NSC 95397	2,3-bis[(2-Hydroxyethyl)thio]-1,4-naphthoquinone	Phosphorylation	Selective, irreversible Cdc25 dual specificity phosphatase inhibitor.
66	8	A11	16.5057	18.7088	17.6073	1.55781	I 1149	184.965	Iodoacetamide	NA	Biochemistry	Alkylating reagent for cysteine and histidine residues in proteins; irreversible protein inhibitor_x000D_
67	5	G03	19.273	15.7065	17.4897	2.52192	C-126	226.234	S-(-)-Carbidopa	NA	Biochemistry	Peripherally active L-aromatic amino acid decarboxylase inhibitor; used in combination with levodopa for the treatment of Parkinson's Disease.
68	5	H03	18.2334	16.1653	17.1993	1.46239	C-130	410.742	(±)-Chloro-APB hydrobromide	(±)-SKF-82958 hydrobromide	Dopamine	D1 dopamine receptor agonist.
69	8	C07	16.1529	14.5981	15.3755	1.09943	H 8502	189.643	Dopamine hydrochloride	3-Hydroxytyramine hydrochloride	Dopamine	Endogenous neurotransmitter
70	11	B10	13.7642	15.4539	14.6091	1.19486	N 7634	346.343	Nifedipine	NA	Ca2+ Channel	L-type Ca2+ channel blocker; vasodilator
71	8	G08	16.2892	12.8075	14.5483	2.46193	H 9772	220.23	5-Hydroxy-L-tryptophan	S(+)-1-alpha-Amino-5-hydroxyindole-3-propionic acid	Serotonin	Serotonin precursor; antidepressant; anti-epileptic
72	4	F08	14.1841	14.5348	14.3594	0.248017	C 7255	225.204	Cystamine dihydrochloride	Decarboxycystine dihydrochloride	Glutamate	Transglutaminase inhibitor; substrate analog
73	8	F08	14.4944	12.8255	13.6599	1.18006	L 2167	402.448	L-165,041	4-[3-(4-Acetyl-3-hydroxy-2-propylphenoxy)propoxy]phenoxyacetic acid	Lipid Signaling	Peroxisome proliferator-activated receptor (PPAR) gamma agonist.
74	4	B08	13.8993	11.5986	12.749	1.62684	C 6895	367.814	Cefaclor	NA	Antibiotic	Semi-synthetic cephalosporin antibiotic; interferes with cell wall synthesis
75	10	H10	13.6627	11.0537	12.3582	1.84485	M 6680	218.543	Se-(methyl)selenocysteine hydrochloride	Se-MSC	Cell Cycle	Potent chemopreventive agent
76	15	F03	13.4504	10.8358	12.1431	1.84885	S-145	248.22	SKF 91488 dihydrochloride	4-(N,N-Dimethylamino)butylisothiourea dihydrochloride	Histamine	Histamine N-methyltransferase inhibitor
77	9	E03	12.4365	11.7856	12.1111	0.46024	I 7016	364.296	1-(5-Isoquinolinylsulfonyl)-2-methylpiperazine dihydrochloride	H-7 dihydrochloride	Phosphorylation	Inhibitor of cyclic nucleotide dependent protein kinase (PKA) and protein kinase C (PKC)
78	10	E06	10.3121	13.3482	11.8302	2.14684	M 3184	437.368	MG 624	N,N,N-Triethyl-2-(4-trans-stilbenoxy)ethylammonium iodide	Cholinergic	Nicotinic acetylcholine receptor antagonist; selectively inhibits alpha-bungarotoxin sensitive receptors that contain the alpha7 subunit
79	4	A02	12.7243	10.3353	11.5298	1.68929	C 2932	383.835	Chelerythrine chloride	1,2-Dimethoxy-N-methyl(1,3)benzodioxolo(5,6-c)phenanthridinium chloride	Phosphorylation	PKC inhibitor; affects translocation of PKC from cytosol to plasma membrane
80	7	G11	12.0711	10.5969	11.334	1.04243	G 8134	891.544	Gallamine triethiodide	NA	Cholinergic	M2 muscarinic acetylcholine receptor antagonist; muscle relaxant
81	5	H07	10.1675	12.0887	11.1281	1.3585	D 2064	766.597	Dequalinium analog, C-14 linker	C14 Linker; DECA-14; Quinolinium	Phosphorylation	Protein kinase C-alpha (PKC-alpha) inhibitor
82	7	G08	11.1294	10.6032	10.8663	0.372035	F 8927	420.401	Flupirtine maleate	2-amino-6-[[(4-fluorophenyl)methyl]amino]-3-pyridinyl]-carbamic acid, ethyl ester maleate	Glutamate	NMDA glutamate receptor antagonist; centrally acting analgesic
83	11	C03	9.7701	11.1038	10.4369	0.943065	M 9656	338.258	H-8 dihydrochloride	N-[2-(Methylamino)ethyl]-5-isoquinolinesulfonamide dihydrochloride	Phosphorylation	Potent inhibitor of cAMP- and cGMP-dependent protein kinase
84	10	C05	11.0988	9.35028	10.2245	1.2364	M 2525	300.834	Mianserin hydrochloride	1,2,3,4,10,14b-Hexahydro-2-methyldibenzo[c,f]pyryzino[1,2-a]azepine hydrochloride	Serotonin	Serotonin receptor antagonist
85	10	F03	9.8488	9.54051	9.69465	0.217993	M 0814	335.231	R(-)-Me5	1-(2,6-Dimethylphenoxy)-3-methyl-2-butanamine hydroiodide	Na+ Channel	Potent sodium channel antagonist
86	4	D03	8.14101	10.4763	9.30867	1.65133	C 3930	687.713	Calmidazolium chloride	R 24571 chloride	Intracellular Calcium	Potent inhibitor of calmodulin activation of phosphodiesterase; strongly_x000D_ inhibits calmodulin-dependent Ca2+-ATPase
87	1	D06	17.5612	0.951793	9.25649	11.7446	A 2385	244.209	5-azacytidine	4-Amino-1-(beta-D-ribofuranosyl)-1,3,5-triazin-2(1H)-one; Ladakamycin	DNA Metabolism	DNA methyltransferase inhibitor
88	6	A11	7.98408	10.0361	9.01008	1.45099	E 1279	248.306	Enoximone	1,3-Dihydro-4-methyl-5-[4-methylthiobenzoyl]-2H-imidazol-2-one	Cyclic Nucleotides	Selective phosphodiesterase III (PDE III) inhibitor
89	14	C08	9.11245	8.34374	8.7281	0.543564	S 2816	398.731	SKF 83959 hydrobromide	6-chloro-7,8-dihydroxy-3-methyl-1-(3-methylphenyl)-2,3,4,5-tetrahydro-1H-3-benzazepine hydrobromide	Dopamine	Atypical D1 dopamine receptor agonist; displays antagonist activity in vitro and agonist activity in vivo
90	5	D10	8.88063	8.37244	8.62653	0.359343	D 5290	183.209	(-)-alpha-Methylnorepinephrine	Levonordefrin; (-)-3,4-Dihydroxynorephedrine	Adrenoceptor	Active enantiomer; adrenoceptor agonist; vasoconstrictor; antihypertensive
91	12	D03	5.7201	11.4514	8.58576	4.05266	N-183	380.248	NBQX disodium	FG9202 disodium	Glutamate	Neuroprotective AMPA/kainate glutamate receptor antagonist; water soluble salt of NBQX
92	15	G11	10.461	6.56906	8.51502	2.75201	T 7290	202.171	Tyrphostin 25	(4,5-Trihydroxybenzylidene)malononitrile	Phosphorylation	EGFR tyrosine kinase inhibitor
93	10	C10	9.00872	7.99604	8.50238	0.716068	M 6500	113.61	Cysteamine hydrochloride	Mercaptamine; MEA hydrochloride	Somatostatin	Induces duodenal ulcers in rats, potent depletion of prolactin concentrations in pituitary tissue in vivo and in vitro and depletion of somatostatin concentrations.
94	9	D02	8.4794	8.41555	8.44747	0.0451512	I 3639	335.422	Isotharine mesylate	4-[1-Hydroxy-2-[(1-methylethyl)amino]butyl]-1,2-benzenediol mesylate	Adrenoceptor	beta-Adrenoceptor agonist; bronchodilator
95	7	H03	10.9191	5.71704	8.31807	3.67841	E 7881	270.244	Emodin	NA	Phosphorylation	p56lck Tyrosine kinase inhibitor
96	3	D06	7.30831	8.76699	8.03765	1.03145	B-003	408.588	Chloroethylclonidine dihydrochloride	CEC dihydrochloride	Adrenoceptor	Irreversible alpha1B-adrenoceptor alkylating agent
97	3	G03	8.80722	7.07969	7.94346	1.22155	B 5016	403.012	Bepridil hydrochloride	NA	Ca2+ Channel	Non-selective Ca2+ channel blocker which stimulates the binding of 1,4-dihydropyridine-based drugs to Ca2+ channels; anti-anginal
98	2	G06	7.58193	8.20787	7.8949	0.442611	A-022	392.437	1,3-Dipropyl-8-p-sulfophenylxanthine	NA	Adenosine	Adenosine receptor antagonist with slight selectivity for A1 over A2
99	13	B06	8.40452	6.83332	7.61892	1.11101	P 9297	713.718	Paromomycin sulfate	NA	Antibiotic	Oligosacchiride-type antibiotic; interferes with protein synthesis
100	12	B03	6.54419	8.53587	7.54003	1.40833	N-170	362.234	NS-1619	1,3-Dihydro-1-[2-hydroxy-5-(trifluoromethyl)phenyl]-5-(trifluoromethyl)-2H-benzimidazol-2-one	K+ Channel	Selective large conductance Ca2+-activated K+-channel activator
101	15	H08	9.2588	5.79948	7.52914	2.44611	T 4512	304.259	(±)-Taxifolin	Dihydroquercetin	Cell Stress	Flavonoid, antioxidant
102	12	B09	6.34135	8.4724	7.40687	1.50688	P 4015	235.331	1-Phenyl-3-(2-thiazolyl)-2-thiourea	NA	Dopamine	Dopamine beta-hydroxylase inhibitor
103	9	E02	6.8867	7.82385	7.35528	0.662662	I 3766	256.26	Isoliquiritigenin	2',4,4'-Trihydroxychalcone	Cyclic Nucleotides	Soluble guanylyl cyclase activator and aldose reductase inhibitor
104	12	H05	7.15761	7.38482	7.27121	0.160664	O-100	322.191	Oxotremorine methiodide	N,N,N-Trimethyl-4-(2-oxo-1-pyrrolidinyl)-2-butyn-1-ammonium iodide	Cholinergic	Nonselective muscarinic acetylcholine receptor agonist
105	12	C03	6.39502	8.10901	7.25202	1.21197	N-176	723.704	Naloxonazine dihydrochloride	Bis(5-alpha-4,5-epoxy-3,14,-dihydroxy-17-[2-propenyl]morphinan-6-ylidene)hydrazone	Opioid	Potent mu1 opioid receptor antagonist
106	11	C06	5.88133	8.60286	7.24209	1.92441	M-226	507.44	p-MPPF dihydrochloride	4-Fluoro-N-(2-[4-(2-methoxyphenyl)1-piperazinyl]ethyl)-N-(2-pyridinyl)benzamide dihydrochloride	Serotonin	Selective 5-HT1A serotonin receptor antagonist
107	5	E02	5.68343	8.78097	7.2322	2.19029	C-008	287.143	(+)-cis-Dioxolane iodide	L(+)-cis-2-Methyl-4-trimethylammoniummethyl-1,3-dioxolane iodide	Cholinergic	High affinity muscarinic acetylcholine receptor agonist
108	11	F04	6.31512	8.01046	7.16279	1.19878	M-129	211.219	L-alpha-Methyl DOPA	MK-351; Methyldopa	Biochemistry	L-aromatic amino acid decarboxylase inhibitor; antihypertensive
109	7	A02	9.43644	4.81666	7.12655	3.26667	S 3567	359.728	SB 415286	3-[(3-Chloro-4-hydroxyphenyl)amino]-4-(2-nitrophenyl)-1H-pyrrol-2,5-dione	Phosphorylation	Competitive glycogen synthase kinase-3 (GSK-3) inhibitor.
110	5	H11	5.351	8.6627	7.00685	2.34173	D 5891	318.203	1,1-Dimethyl-4-phenyl-piperazinium iodide	DMPP	Cholinergic	Nicotinic acetylcholine receptor agonist
111	13	F03	8.3184	5.55351	6.93596	1.95507	P 7912	274.276	Phloretin	3-(4-Hydroxyphenyl)-1-(2,4,6-trihydroxyphenyl)-1-propanone	Ca2+ Channel	Blocks L-type Ca2+ channels
112	12	C06	5.11427	8.56981	6.84204	2.44344	P 0359	299.501	Palmitoylethanolamide	Palmidrol	Cannabinoid	Endogenous CB2 cannabinoid receptor agonist
113	7	C08	8.11453	5.54849	6.83151	1.81446	F 7927	506.557	FSCPX	8-Cyclopentyl-N3-[3-(4-(fluorosulfonyl)benzoyloxy)propyl]-N1-propylxanthine	Adenosine	Irreversible A1 adenosine receptor antagonist
114	6	D11	5.9106	7.65132	6.78096	1.23088	E 1896	325.801	Etazolate hydrochloride	SQ 20,009; 1-Ethyl-4-[(1-methylethylidene)hydrazino]-1H-pyrazolo[3,4-b]pyridine-5-carboxylic acid ethyl ester hydrochloride	Adenosine	Phosphodiesterase inhibitor
115	8	G02	10.2936	3.16965	6.73161	5.03737	G-117	445.544	Glipizide	NA	K+ Channel	ATP-dependent K+ channel blocker
116	2	D06	9.9255	3.45853	6.69202	4.57284	A 9950	219.242	Aniracetam	NA	Glutamate	Increases ion conductance through AMPA glutamate receptors; reported to display_x000D_ anti-amnesic acitivty
117	11	A04	5.96698	7.30571	6.63634	0.946624	M-108	337.379	(-)-MK-801 hydrogen maleate	(5S,10R)-(–)-5-Methyl-10,11-dihydro-5H-dibenzo[a,d]cyclohepten-5,10-imine	Glutamate	Less active enantiomer of (+)-MK-801 hydrogen maleate; anticonvulsant; NMDA glutamate receptor antagonist.
118	16	D10	5.99289	7.17147	6.58218	0.833379	W-110	325.064	S-5-Iodowillardiine	(S)-alpha-Amino-3,4-dihydro-5-iodo-2,4-dioxo-1(2H)-pyrimidinepropanoic acid	Glutamate	Potent AMPA glutamate receptor agonist.
119	1	G04	8.12351	4.98593	6.55472	2.2186	A 0966	212.21	4-Amino-1,8-naphthalimide	NA	Apoptosis	Poly(ADP-ribose) polymerase (PARP) inhibitor
120	11	F08	5.78427	7.24292	6.5136	1.03142	N 4779	300.317	5-Nitro-2-(3-phenylpropylamino)benzoic acid	NPPB	Cl- Channel	Potent Cl- channel blocker
121	12	F05	5.91139	6.98188	6.44664	0.756948	S 3442	371.226	SB 216763	3-(2,4-Dichlorophenyl)-4-(1-methyl-1H-indol-3-yl)-1H-pyrrole-2,5-dione	Phosphorylation	Potent, selective, cell permeable inhibitor of glycogen synthetase kinase-3 (GSK-3).
122	10	E11	5.73565	7.14531	6.44048	0.996783	M 7277	211.219	(±)-3-(3,4-dihydroxyphenyl)-2-methyl-DL-alanine	DL-alpha-Methyl-DOPA	Neurotransmission	L-aromatic amino acid decarboxylase inhibitor; antihypertensive
123	12	C05	5.60917	7.13691	6.37304	1.08028	O 8757	361.376	Ofloxacin	Ofloxacine; DL-8280; HOE-280	Antibiotic	Fluorinated quinolone antibacterial; interferes with DNA synthesis
124	12	D08	5.62562	7.0953	6.36046	1.03922	P 2278	256.266	1,3-Dimethyl-8-phenylxanthine	8-Phenyltheophylline	Adenosine	Selective A1 adenosine receptor antagonist
125	5	F02	7.06517	5.58793	6.32655	1.04457	C-011	303.207	OXA-22 iodide	cis-2-Methyl-5-trimethylammoniummethyl-1,3-oxathiolane iodide	Cholinergic	Potent muscarinic acetylcholine receptor agonist
126	4	F10	6.49814	6.14198	6.32006	0.251848	C 8417	313.067	DSP-4 hydrochloride	N-(2-Chloroethyl)-N-ethyl-2-bromobenzylamine hydrochloride	Adrenoceptor	Adrenergic neurotoxin which induces acute and relatively selective degeneration of both central and peripheral noradrenergic terminals in the rat and mouse
127	10	F07	6.8538	5.62705	6.24042	0.867445	M 4008	302.243	Morin	2',3,4',5,7-Pentahydroxyflavone	Cell Stress	Flavonoid with anti-oxidant properties; oxyradical scavenger
128	11	C04	5.08622	7.34223	6.21423	1.59524	M-110	306.321	alpha-Methyl-5-hydroxytryptamine maleate	alpha-Methylserotonin maleate	Serotonin	5-HT2 Serotonin receptor agonist
129	13	F11	6.52666	5.83783	6.18225	0.487078	Q-110	319.28	Quinelorane dihydrochloride	LY-163,502	Dopamine	D2 Dopamine receptor agonist; 2-aminopyridine analog of Quinpirole
130	11	D05	5.65933	6.69743	6.17838	0.734046	M-166	280.671	MDL 26,630 trihydrochloride	1,5-(Diethylamino)piperidine trihydrochloride	Glutamate	Spermidine analog that activates the polyamine site associated with the NMDA glutamate receptor
131	13	D04	5.99698	6.30225	6.14961	0.215854	P 8386	308.383	Phenylbutazone	NA	Prostaglandin	Anti-inflammatory; substrate for prostaglandin peroxidase
132	12	B05	3.7549	8.53086	6.14288	3.37711	O 5001	791.085	Oligomycin A	NA	Antibiotic	Mitochondrial F0F1-ATP synthase inhibitor; antibiotic
133	11	A11	5.84486	6.37496	6.10991	0.374837	N 8652	1162.89	NF 023	8,8'-[carbonylbis(imino-3,1-phenylene carbonylimino)]bis(1,3,5-naphthalene-trisulfonic acid) hexasodium salt	P2 Receptor	Potent, selective P2X1 receptor antagonist
134	6	F03	7.53644	4.58092	6.05868	2.08987	D 7938	297.617	DBO-83	3-(6-Chloro-3-pyridazinyl)-3,8-diazabicyclo[3.2.1]octane dihydrochloride	Cholinergic	Nicotinic acetylcholine receptor agonist
135	6	C06	6.59708	5.51962	6.05835	0.761873	D-003	317.819	R(-)-Apocodeine hydrochloride	R(-)-10-Methoxy-11-hydroxyaporphine hydrochloride	Dopamine	Dopamine receptor agonist; apomorphine metabolite
136	12	G02	7.36183	4.75298	6.05741	1.84474	N-158	465.424	Naftopidil dihydrochloride	KT-611 dihydrochloride	Adrenoceptor	alpha1 Adrenoceptor antagonist; antihypertensive
137	11	C02	5.53637	6.55069	6.04353	0.717233	M 8515	292.359	Monastrol	4-(3-Hydroxyphenyl)-6-methyl-2-thioxo-1,2,3,4-tetrahydro-4H-pyrimidin-5-carboxylic acid ethyl ester	Cell Cycle	Cell-permeable inhibitor of mitosis; kinesin Eg5 inhibitor
138	12	A05	4.22362	7.81823	6.02093	2.54177	O 3752	305.851	Orphenadrine hydrochloride	beta-Dimethylaminoethyl 2-methylbenzhydryl ether hydrochloride	Cholinergic	Muscarinic acetylcholine receptor antagonist; H1 histamine receptor antagonist
139	11	E04	6.38286	5.54318	5.96302	0.593744	M-120	396.575	Metaphit methanesulfonate	1-(1-[3-Isothiocyanato]phenyl)cyclohexylpiperidine methansulfonate	Opioid	Competitive sigma receptor antagonist; irreversible, non-competitive antagonist at the phencyclidine site on the NMDA glutamate receptor
140	11	C08	5.18727	6.59894	5.8931	0.998198	N 4159	242.252	NCS-382	1-Ethyl-1,4-dihydro-7-methyl-4-oxo-1,8-naphthyridine-3-carboxylic acid	GABA	gamma-Hydroxybutyrate receptor antagonist
141	14	D06	6.31076	5.41206	5.86141	0.635478	S 0501	261.922	Sodium nitroprusside dihydrate	Sodium nitroferricyanide	Nitric Oxide	Releases NO in vivo, thus activating guanylyl cyclase, ADP-ribosyltransferase, and cyclooxygenase and inhibiting lipoxygenase
142	12	A09	4.60212	7.03491	5.81852	1.72024	P 3520	538.597	Pentolinium di[L(+)-tartrate]	1,1'-Pentamethylenebis(1-methylpyrrolidinium hydrogen tartrate)	Cholinergic	Peripheral ganglionic nicotinic acetylcholine receptor antagonist
143	15	H10	7.70261	3.92553	5.81407	2.6708	T 6692	297.444	N,N,N-trimethyl-1-(4-trans-stilbenoxy)-2-propylammonium iodide	F3	Cholinergic	Nicotinic acetylcholine receptor antagonist
144	7	C11	6.4599	5.11164	5.78577	0.953366	G 6416	520.949	GW5074	3-(3, 5-Dibromo-4-hydroxybenzylidine-5-iodo-1,3-dihydro-indol-2-one)	Phosphorylation	cRaf1 kinase inhibitor
145	1	G07	6.51442	4.96996	5.74219	1.0921	A 4147	161.156	3-Amino-1-propanesulfonic acid sodium	NA	GABA	GABA-A receptor agonist
146	5	A11	4.20997	7.22399	5.71698	2.13123	D 5564	178.146	Daphnetin	7,8-Dihydroxycoumarin	Phosphorylation	Protein kinase (PK) inhibitor
147	12	F08	4.95605	6.45951	5.70778	1.06311	P 2738	694.368	PPNDS tetrasodium	Pyridoxal-5'-phosphate-6-(2'-naphthylazo-6'-nitro-4',8'-disulfonate) tetrasodium	P2 Receptor	P2X1 receptor antagonist
148	7	H10	7.85881	3.51532	5.68707	3.07131	G 3416	699.612	Guanidinyl-naltrindole di-trifluoroacetate	GNTI di-trifluoroacetate	Opioid	Selective kappa opioid receptor antagonist
149	9	G11	6.48372	4.84547	5.66459	1.15842	L 9908	343.813	LY-294,002 hydrochloride	2-(4-Morpholinyl)-8-phenyl-4H-1-benzopyran-4-one hydrochloride	Phosphorylation	Specific phosphatidylinositol 3-kinase (PI3K) inhibitor.
150	12	H08	5.89945	5.36574	5.6326	0.377391	P 3510	375.856	Papaverine hydrochloride	NA	Cyclic Nucleotides	Phosphodiesterase inhibitor
151	8	E11	6.94587	4.27976	5.61282	1.88523	I 1899	358.181	2-Iodomelatonin	N-Acetyl-2-iodo-5-methoxytryptamine	Melatonin	Melatonin derivative with agonist activity
152	12	B06	3.57738	7.5304	5.55389	2.79521	P 0130	314.472	Progesterone	4-Pregnene-3,20-dione	Hormone	Suppresses ovulation; induces maturation and secretory activity of the uterine endothelium
153	10	C04	5.70039	5.35376	5.52708	0.245104	M 1514	280.283	N-omega-Methyl-5-hydroxytryptamine oxalate salt	N-omega-Methylserotonin	Serotonin	Serotonin receptor ligand
154	11	B07	4.89551	6.12689	5.5112	0.870717	N 2001	303.201	Neostigmine bromide	NA	Cholinergic	Reversible inhibitor of acetylcholinesterase
155	15	F06	5.92852	5.06691	5.49772	0.609254	T 2067	316.469	Tyrphostin AG 879	alpha-cyano-(3,5-di-t-butyl-4-hydroxy)thiocinnamide	Phosphorylation	Tyrosine kinase nerve growth factor receptor (TrkA) inhibitor; inhibits 140 trk protooncogene and HER-2
156	11	D06	4.03352	6.73458	5.38405	1.90994	M-231	391.899	(-)-3-Methoxynaltrexone hydrochloride	NA	Opioid	Putative antagonist of heroin/morphine-6beta-glucuronide induced opioid activity
157	11	F07	5.41079	5.32649	5.36864	0.0596093	N 3398	220.249	S-Nitroso-N-acetylpenicillamine	SNAP	Nitric Oxide	Nitric oxide donor; activates soluble guanylyl cyclase
158	8	A03	5.02146	5.7079	5.36468	0.485383	G-120	295.344	GYKI 52895	1-(4-Aminophenyl)-4-methyl-7,8-_x000D_ methylenedioxy-3,4-dihydro-5H-2,3-benzodiazepine hydrochloride	Dopamine	Selective dopamine reuptake inhibitor; antiparkinsonian; antidepressant
159	12	C04	4.6335	6.08627	5.35988	1.02726	O 2378	296.843	Oxymetazoline hydrochloride	3-[(4,5-Dihydro-_x000D_ 1H-imidazol-2-yl)methyl]-6-(1,1-dimethylethyl)-2,4-dimethylphenol hydrochloride	Adrenoceptor	Partial alpha2A adrenoceptor agonist; agonist at serotonin 5-HT1A, 5-HT1B and 5-HT1D receptors and a mixed agonist-antagonist at 5-HT2C receptors
160	10	E05	6.30427	4.4152	5.35973	1.33577	M 2547	266.302	8-Methoxymethyl-3-isobutyl-1-methylxanthine	8-Methoxymethyl-IBMX	Cyclic Nucleotides	Selective inhibitor of Ca2+-calmodulin-dependent phosphodiesterase (PDE I)
161	11	C05	4.85319	5.85684	5.35502	0.709688	M-153	397.971	Mesulergine hydrochloride	CU 32-085 hydrochloride	Dopamine	Dopaminergic receptor agonist exhibiting antiparkinsonian activity; 5-HT2C serotonin receptor antagonist
162	11	A03	4.78635	5.83906	5.31271	0.744378	M 9511	492.961	Minocycline hydrochloride	NA	Cell Cycle	Basement membrane protease inhibitor; inhibits endothelial cell proliferation and angiogenesis.
163	7	G05	6.57811	4.02367	5.30089	1.80626	F 1016	384.273	Fenoterol hydrobromide	2-(3,5-Dihydroxyphenyl)-2-hydroxy-2'-(4-hydroxyphenyl)-1'-methyldiethylamine hydrobromide	Adrenoceptor	Beta2-adrenoceptor agonist; bronchodilator
164	12	A07	3.19319	7.36502	5.27911	2.94993	P 0878	185.074	O-Phospho-L-serine	L-Phosphoserine	Glutamate	Competitive NMDA glutamate receptor antagonist with close structural similarity to L-glutamate
165	12	E05	4.62279	5.86222	5.2425	0.876411	O 9387	426.566	Oxatomide	1-[3-[4-(Diphenylmethyl)-1-piperazinyl]propyl]-1,3-dihydro-2H-benzimidazol-2-one	Immune System	Suppresses PAF-induced bronchoconstriction; inhibits the release and actions of leukotrienes and other mediators
166	11	D04	4.55414	5.92077	5.23745	0.966359	M-116	365.841	Metolazone	NA	Ion Pump	Diuretic; antihypertensive
167	4	E04	4.82957	5.61396	5.22176	0.554654	C 4520	418.426	Cephalothin sodium	NA	Antibiotic	Semi-synthetic cephalosporin antibiotic; interferes with cell wall synthesis
168	11	F02	6.65828	3.78059	5.21943	2.03483	M 9125	297.853	Methapyrilene hydrochloride	N,N-Dimethyl-N'-(2-pyridinyl)-N'-(2-thienylmethyl)-1,2-ethanediamine hydrochloride	Histamine	H1 Histamine receptor antagonist
169	12	B08	2.64145	7.79618	5.21882	3.64494	P 2016	334.503	3-alpha,21-Dihydroxy-5-alpha-pregnan-20-one	5-alpha-THDOC	GABA	Positive allosteric modulator of GABA-A receptors
170	11	C07	4.43597	5.9619	5.19894	1.07899	N 2034	256.348	CR 2249	Nebostinel	Glutamate	Facilitates glycine action at NMDA glutamate receptors
171	11	B04	4.62887	5.61962	5.12424	0.700564	M-109	306.321	2-Methyl-5-hydroxytryptamine maleate	2-Methylserotonin maleate	Serotonin	5-HT3 Serotonin receptor agonist
172	10	C07	5.98252	4.20005	5.09129	1.2604	M 3778	308.638	Clorgyline hydrochloride	N-Methyl-N-propargyl-3-(2,4-dichlorophenoxy)-propylamine hydrochloride	Neurotransmission	Selective MAO-A inhibitor
173	3	C08	4.43347	5.72702	5.08024	0.914675	B-168	397.993	(±)-Butaclamol hydrochloride	AY 23028	Dopamine	Dopamine receptor antagonist; selective for D2 over D1
174	11	G11	5.65436	4.44781	5.05108	0.853161	N-140	593.169	N-(p-Isothiocyanatophenethyl)spiperone hydrochloride	NIPS hydrochloride	Dopamine	Selective irreversible D2 dopamine receptor antagonist
175	11	F03	6.64552	3.36108	5.0033	2.32245	M-104	209.718	(±)-Muscarine chloride	Tetrahydro-4-hydroxy-N,N,N,5-tetramethyl-2-furanmethanammonium chloride	Cholinergic	Muscarinic acetylcholine receptor agonist
176	11	B02	5.13636	4.82228	4.97932	0.222085	M 8131	195.22	L-alpha-Methyl-p-tyrosine	(S)-alpha-Methyltyrosine	Neurotransmission	Tyrosine hydroxylase inhibitor
177	11	E06	4.76357	5.1265	4.94503	0.256632	N 0630	282.224	Niflumic acid	2-(3-[Trifluoromethyl]anilino)nicotinic acid	Prostaglandin	Selective prostaglandin H synthase 2 (PGHS-2) inhibitor
178	12	A06	3.60899	6.24667	4.92783	1.86513	O-111	460.984	(±)-Octoclothepin maleate	1-(8-Chloro-10,11-dihydrobenzo[b,f]thiepin-10-yl)-4-methyl-piperazine maleate	Dopamine	D2 Dopamine receptor antagonist; serotonin receptor antagonist
179	12	A04	3.01798	6.82793	4.92295	2.69404	O 0886	298.35	Olomoucine	2-[[9-Methyl-6-[(phenylmethyl)amino]-9H-purin-2-yl]amino]-ethanol	Phosphorylation	Potent and selective inhibitor of cdc2, cdk and cyclin-dependent kinases
180	13	B10	3.58374	6.11351	4.84862	1.78882	S 9692	371.462	SU 6656	2,3-Dihydro-N,N-dimethyl-2-oxo-3-[(4,5,6,7-tetrahydro-1H-indol-2-yl)methylene]-1H-indole-5-sulfonamide	Phosphorylation	Selective Src family kinase inhibitor.
181	11	D07	5.45181	4.22806	4.83994	0.865322	N 2255	419.419	S-(4-Nitrobenzyl)-6-thioinosine	NBTI	Adenosine	Potent adenosine uptake inhibitor
182	11	D02	4.68374	4.99269	4.83821	0.21846	M 8878	82.1058	1-Methylimidazole	Methimazole	Prostaglandin	Anti-inflammatory; prostaglandin H synthase inhibitor; antithyroid drug
183	12	B02	3.57926	6.03823	4.80875	1.73875	N-149	418.451	Nimodipine	1,4-Dihydro-2,6-dimethyl-4-(3-nitrophenyl)-_x000D_ 3,5-pyridinecarboxylic acid 2-methoxyethyl 1-methylethyl ester	Ca2+ Channel	Potent L-type Ca2+ channel antagonist
184	10	C06	4.55676	5.05296	4.80486	0.350863	M 3047	259.22	Mizoribine	N'-(beta-D-Ribofuranosyl)-5-hydroxyimidazole-4-carboxamide	DNA Metabolism	Arrests at G/S; inhibits de novo synthesis of nucleotides by inhibition of inosine monophosphate dehydrogenase
185	4	D05	4.85997	4.74163	4.8008	0.0836803	C 5020	476.493	Cefazolin sodium	Sodium CEZ; SKF-41558	Antibiotic	Semi-synthetic antibiotic; interferes with cell wall synthesis
186	10	B03	4.31127	5.28525	4.79826	0.688706	L-134	391.477	Linopirdine	DuP 996	Cholinergic	Stimulates release of acetylcholine and other neurotransmitters; cognitive enhancer
187	12	B07	2.83005	6.76303	4.79654	2.78103	P 0884	295.812	(±)-Propranolol hydrochloride	(±)-1-(Isopropylamino)-3-(1-naphthyloxy)-2-propanol hydrochloride	Adrenoceptor	beta Adrenoceptor antagonist; cardiac depressant (anti-arrhythmic)
188	10	C08	3.64836	5.93918	4.79377	1.61986	M 4796	209.203	(±)-alpha-Methyl-4-carboxyphenylglycine	(±)-MCPG	Glutamate	Competitive metabotropic glutamate receptor antagonist
189	12	E04	4.90865	4.65107	4.77986	0.182135	O 2881	393.958	Oxybutynin Chloride	alpha-Phenylcyclohexaneglycolic acid 4-(diethylamino)-2-butynyl ester hydrochloride	Cholinergic	Muscarinic acetylcholine receptor antagonist
190	10	C02	3.94165	5.61023	4.77594	1.17986	L-110	414.465	LY-278,584 maleate	1-Methyl-N-(8-methyl-8-azabicyclo[3.2.1]-oct-3-yl)-1H-indazole-3-carboxamide maleate	Serotonin	Potent 5-HT3 serotonin receptor antagonist
191	11	B03	3.997	5.55083	4.77392	1.09872	M 9651	313.874	Maprotiline hydrochloride	9-(gamma-Methylaminopropyl)-9,10-dihydro-9,10-ethanoanthracene hydrochloride	Adrenoceptor	Selective norepinephrine reuptake inhibitor
192	11	G07	5.52536	3.99502	4.76019	1.08211	N 3510	327.126	Niclosamide	2',5'-Dichloro-4'-nitrosalicylanilide	Antibiotic	Protonophoric anthelmintic; uncouples oxidative phosphorylation
193	2	H09	4.91296	4.54808	4.73052	0.258008	A-242	214.185	Alloxazine	Isoalloxazine	Adenosine	Selective A2b adenosine receptor antagonist
194	11	E02	5.30138	4.09214	4.69676	0.855064	M 9020	203.758	Mecamylamine hydrochloride	NA	Cholinergic	Nicotinic acetylcholine receptor antagonist
195	10	B04	2.86614	6.49195	4.67904	2.56383	M 1404	301.326	Nocodazole	R 17934	Cytoskeleton and ECM	Disrupts microtubules by binding to beta-tubulin
196	11	B05	4.60896	4.73902	4.67399	0.091961	M-152	539.243	2-Methylthioadenosine diphosphate trisodium	2-(Methylthio)-adenosine 5'-trihydrogen diphosphate trisodium	P2 Receptor	P2Y receptor agonist
197	14	B03	4.21049	5.11429	4.66239	0.639083	R 5648	516.553	Rottlerin	Mallotoxin	Phosphorylation	PKC and CaM kinase III inhibitor
198	10	D02	3.75885	5.52409	4.64147	1.24822	L-118	454.531	R(+)-Lisuride hydrogen maleate	R(+)-N'-[(8alpha)-9,10-Didehydro-6-methylergolin-8-yl]-N,N,-diethylurea hydrogen maleate	Dopamine	D2 Dopamine receptor agonist; serotonin mixed receptor agonist/antagonist; inhibitor of prolactin secretion; used clinically for both prolactin inhibition and migraine
199	12	E06	4.92426	4.34643	4.63534	0.408583	P 0547	592.692	Pentamidine isethionate	4'4-[1,5-Pentanediylbis(oxy)]bis-benzenecarboximidamide isethionate	Glutamate	NMDA glutamate receptor antagonist; neuroprotective agent; antimicrobial agent prescribed for the treatment of AIDS-associated Pneumocystis carinii pneumonia
200	6	F04	5.9351	3.32036	4.62773	1.8489	D 8555	436.618	N,N-Dihexyl-2-(4-fluorophenyl)indole-3-acetamide	FGIN-1-27	Benzodiazepine	High affinity ligand for glial mitochondrial benzodiazepine receptors
201	11	A02	3.53262	5.69941	4.61601	1.53216	M 8046	429.608	Mifepristone	RU-486	Hormone	Progesterone receptor antagonist
202	11	D08	4.1091	5.11262	4.61086	0.709594	N 4382	254.223	Nalidixic acid sodium	1-Ethyl-1,4-dihydro-7-methyl-4-oxo-1,8-naphthyridine-3-carboxylic acid sodium	Antibiotic	Inhibits bacterial DNA polymerase (DNA gyrase)
203	10	A03	3.08534	6.11659	4.60096	2.14342	L-133	527.666	L-750,667 trihydrochloride	(±)-3-[4-Iodophenyl)-1-piperazyl] methylpyrrolo [2,3-b] pyrimidine	Dopamine	Selective D4 dopamine receptor antagonist
204	11	F06	4.72889	4.44685	4.58787	0.199431	N 1016	308.315	Nimesulide	N-(4-Nitro-2-phenoxyphenyl)methanesulfonamide	Prostaglandin	Highly selective COX-2 inhibitor
205	13	G05	5.42776	3.74294	4.58535	1.19135	P 9159	165.212	Piperidine-4-sulphonic acid	P4S	GABA	Potent and specific agonist for GABA postsynaptic receptor sites
206	12	D04	4.67368	4.47707	4.57537	0.139023	O 2751	111.033	Sodium Oxamate	Oxalic acid monoamide sodium salt	Biochemistry	Competitive lactate dehydrogenase inhibitor
207	10	D05	3.98326	5.16725	4.57525	0.83721	M 2537	390.524	Mevastatin	Compactin	Antibiotic	Antibiotic; inhibits post-translational prenylation of proteins such as Ras and geranylgeranylation of Rho
208	11	B06	4.09042	5.02795	4.55919	0.662933	M-225	371.399	Metrifudil	N-[(2-Methylphenyl)methyl]-adenosine	Adenosine	Adenosine receptor agonist which displays some selectivity for the A2 receptor type
209	10	B06	2.84139	6.26481	4.5531	2.42072	M 2922	278.239	3-Methyl-6-(3-[trifluoromethyl]phenyl)-1,2,4-triazolo[4,3-b]pyridazine	CL 218,872	Benzodiazepine	Selective BZ1 benzodiazepine receptor agonist
210	10	A04	2.52072	6.55911	4.53992	2.85557	M 1387	118.567	4-Methylpyrazole hydrochloride	Fomepizole	Biochemistry	Alcohol dehydrogenase inhibitor
211	12	A02	3.89342	5.18573	4.53958	0.913807	N-144	360.37	Nitrendipine	1,4-Dihydro-2,6-dimethyl-4-(3-nitrophenyl)-3,5-pyridinecarboxylic acid ethyl methyl ester	Ca2+ Channel	Ca2+ channel blocker; antihypertensive
212	11	A08	3.26276	5.81594	4.53935	1.80537	N 4034	234.616	NCS-356	4-(4-chlorophenyl)-4-hydroxy-2-butanoic acid	GABA	gamma-Hydroxybutyrate receptor agonist
213	6	C02	7.2016	1.8446	4.5231	3.78798	D 6140	501.324	Demeclocycline hydrochloride	7-chloro-6-demethyltetracycline hydrochloride	Antibiotic	Tetracycline antibiotic; interferes with protein synthesis
214	11	C09	4.39835	4.58826	4.49331	0.134288	N 5504	246.742	Naphazoline hydrochloride	2-(1-Naphthylmethyl)imidazoline nitrate	Adrenoceptor	alpha-Adrenoceptor agonist; imidazoline receptor agonist; vasoconstrictor
215	12	D05	3.39384	5.5586	4.47622	1.53072	O 9126	760.802	Oxotremorine sesquifumarate salt	1-(4-[1-Pyrrolidinyl]-2-butynyl)-2-pyrrolidinone	Cholinergic	Muscarinic acetylcholine receptor agonist with preference for the M2 receptor
216	12	E03	5.33947	3.61166	4.47556	1.22175	N-211	269.056	NS 2028	4H-8-Bromo-1,2,4-oxadiazolo(3,4-d)benz(b)(1,4)oxazin-1-one	Cyclic Nucleotides	Specific soluble guanylyl cyclase inhibitor
217	10	C09	3.30128	5.53781	4.41954	1.58147	M 5441	568.565	Mibefradil dihydrochloride	Ro 40-5967; (1S,2S)-2-[2[[3-(2-benzimidazolylpropyl]methylamino]ethyl]-6-fluoro-1,2,3,4-tetrahydro-1-isopropyl-2-naphthyl methoxyacetate dihydrochloride	Ca2+ Channel	T-type Ca2+ channel blocker
218	12	C02	3.52948	5.26769	4.39859	1.2291	N-151	307.823	Nisoxetine hydrochloride	LY-94,939	Adrenoceptor	Potent and selective norepinephrine reuptake blocker
219	10	E04	3.99421	4.76464	4.37942	0.544772	M 1692	398.419	MRS 1845	N-Propargylnitrendipene	Ca2+ Channel	Store-operated calcium (SOC) channel inhibitor.
220	10	D08	3.05922	5.67683	4.36802	1.85093	M 4910	198.097	1-Methylhistamine dihydrochloride	NA	Histamine	Histamine metabolite that crosses the blood-brain barrier
221	11	E07	3.57242	5.15314	4.36278	1.11773	N 3136	377.872	Naltrexone hydrochloride	17-(Cyclopropylmethyl)-4,5-epoxy-3,14-dihydroxymorphinan-6-one hydrochloride	Opioid	Opioid receptor antagonist with greater potency and longer duration of action than its N-allyl congener, naloxone
222	6	B09	5.45511	3.20658	4.33084	1.58995	D-133	231.039	6,7-Dichloroquinoxaline-2,3-dione	DCQX	Glutamate	High affinity antagonist specific for the strychnine-insensitive glycine binding site of the NMDA glutamate receptor
223	3	H06	4.24207	4.4143	4.32819	0.121779	B-019	340.296	Phenoxybenzamine hydrochloride	NA	Adrenoceptor	Selective alpha adrenoceptor blocking agent; calmodulin antagonist
224	6	E07	4.51821	4.12567	4.32194	0.27757	D-052	523.499	GBR-12909 dihydrochloride	1-[2-[bis(4-Fluorophenyl)methoxy]ethyl]-4-[3-phenylpropyl]piperazine dihydrochloride	Dopamine	Selective dopamine reuptake inhibitor
225	10	B05	2.0521	6.58579	4.31895	3.2058	M 2398	520.604	Metaproterenol hemisulfate	NA	Adrenoceptor	beta2-Adrenoceptor agonist
226	10	D06	4.09597	4.47238	4.28418	0.266164	M 3127	278.373	S-Methylisothiourea hemisulfate	Carbamimidothioic acid methyl ester hemisulfate	Nitric Oxide	Selective inducle nitric oxide synthase inhibitor
227	10	C03	4.69098	3.86905	4.28001	0.581188	L-135	340.856	L-741,626	(±)-3-[4-(4-Chlorophenyl)-4-hydroxypiperidinyl]methylindole	Dopamine	Selective D2 dopamine receptor antagonist
228	10	F04	3.9484	4.597	4.2727	0.458628	M 1777	177.202	N-Methyl-1-deoxynojirimycin	1,5-Dideoxy-1,5-imino-1-methyl-D-sorbitol	Biochemistry	Interferes with metabolism of N-linked glycoproteins by inhibition of glucosidase
229	11	D03	4.10826	4.4338	4.27103	0.230194	M-001	334.419	Proglumide	4-Benzoylamino-5-dipropylamino-5-oxopentanoic acid	Cholecystokinin	Selective cholecystokinin receptor antagonist
230	8	A04	4.5396	3.9909	4.26525	0.387993	H 1377	454.525	MHPG piperazine	MOPEG piperazine	Adrenoceptor	Norepinephrine metabolite
231	10	B08	3.12465	5.40088	4.26277	1.60953	M 4659	211.225	Milrinone	1,6-Dihydro-2-methyl-6-oxo-[3,4'-bipyridine]-5-carbonitrile	Cyclic Nucleotides	Phosphodiesterase III inhibitor
232	10	B07	3.97518	4.53819	4.25669	0.398103	U-106	519.427	(-)-cis-(1S,2R)-U-50488 tartrate	(-)-(1S,2R)-cis-3,4-Dichloro-N-methyl-N-[2-(1-pyrrolidinyl)cyclohexyl]benzeneacetamide tartrate	Neurotransmission	Potent sigma receptor ligand.
233	2	H05	4.21709	4.23635	4.22672	0.0136195	A 9809	429.929	Amsacrine hydrochloride	m-AMSA hydrochloride	DNA Repair	DNA topoisomerase II inhibitor
234	6	A06	5.78027	2.64891	4.21459	2.21421	D 9891	480.906	Doxycycline hydrochloride	NA	Antibiotic	6-deoxytetracycline antibiotic; interferes with protein synthesis
235	6	F05	5.67934	2.74164	4.21049	2.07726	D 9628	197.192	L-3,4-Dihydroxyphenylalanine	L-DOPA; Levodopa	Dopamine	Precursor to dopamine; antiparkinsonian agent
236	11	E08	4.1021	4.26989	4.18599	0.118645	N 4396	393.915	Nalbuphine hydrochloride	NA	Opioid	Narcotic antagonist
237	10	F02	5.55805	2.81382	4.18594	1.94046	L-121	433.506	Levallorphan tartrate	17-(2-Propenyl)morphinan-3-ol tartrate	Opioid	Opioid receptor antagonist.
238	11	A06	2.708	5.65738	4.18269	2.08553	M-216	376.199	MDL 105,519	(Z)-2-Carboxy-4,6-dichloroindole-3-(2'-phenyl-2'-carboxy)-ene	Glutamate	High affinity NMDA glutamate receptor antagonist at the glycine site
239	12	C09	2.88063	5.43445	4.15754	1.80583	T 9567	210.297	Thiolactomycin	[R-(E)]-4-hydroxy-3,5-dimethyl-5-(2-methyl-1,3-butadienyl)-2(5H)-thiophenone	Antibiotic	Inhibits bacterial, not eukaryotic, myristate synthesis. Effective as antitrypanosomal and antimalarial.
240	12	D07	3.32139	4.97768	4.14954	1.17118	P 1675	602.598	Picrotoxin	NA	GABA	GABA-C receptor antagonist; powerful, nonspecific CNS stimulant isolated from Anamirta cocculin
241	10	D07	4.36782	3.91749	4.14266	0.318431	M 3808	459.295	MRS 2179	2'-Deoxy-N6-methyl adenosine 3',5'-diphosphate diammonium salt	P2 Receptor	Competitive P2Y1 receptor antagonist
242	14	A08	3.24693	5.03278	4.13986	1.26278	S 2501	254.632	Spermidine trihydrochloride	N-(3-Aminopropyl)-1,4-butanediamine trihydrochloride	Glutamate	Binds to the polyamine modulatory site of the NMDA glutamate receptor
243	10	E07	4.29304	3.96986	4.13145	0.228524	M 3935	373.387	Meloxicam sodium	4-Hydroxy-2-methyl-N-(5-methyl-2-thiazolyl)-2H-1,2-benzothiazine-3-carboxamide 1,1-dioxide	Prostaglandin	Non-steroidal anti-inflammatory drug (NSAID) that shows 300-fold selectivity for cyclooxygenase-2 (COX-2) vs. cyclooxygenase-1 (COX-1).
244	5	A03	5.3739	2.86923	4.12156	1.77107	C-104	252.209	(±)-CPP	(±)-3-(2-Carboxypiperazin-4-yl)propyl-1-phosphonic acid	Glutamate	Potent and selective NMDA glutamate receptor antagonist; anticonvulsant
245	13	B11	4.2004	4.00456	4.10248	0.138481	Q 3504	235.675	Quazinone	Ro 13-6438	Cyclic Nucleotides	Phosphodiesterase III (PDE III) inhibitor
246	11	F09	4.33726	3.86425	4.10076	0.334463	N 7127	219.67	(±)-Normetanephrine hydrochloride	alpha-(Aminomethyl)-4-hydroxy-3-methoxy-benzyl alcohol hydrochloride	Adrenoceptor	Norepinephrine metabolite
247	11	A05	3.75909	4.42174	4.09041	0.468569	M-149	452.661	Methiothepin mesylate	1-[10,11-Dihydro--8-(methylthio)dibenzo[b,f]thiepin-10-yl]-4-methylpiperazine mesylate	Serotonin	5-HT1 Serotonin receptor antagonist; blocks serotonin autoreceptors
248	14	D08	3.93552	4.24211	4.08881	0.216791	S 2876	348.189	Spermine tetrahydrochloride	N,N'-bis(3-Aminopropyl)-1,4-butanediamine tetrahydrochloride	Glutamate	Binds to the polyamine modulatory site of the NMDA glutamate receptor, attenuating both NMDA and quisqualate mediated responses in vivo.
249	10	A07	2.56498	5.60364	4.08431	2.14866	M 3668	403.529	Metergoline	[[(8beta)-1,6-Dimethylergolin-8-yl]-methyl]carbamic acid phenylmethyl ester	Serotonin	5-HT1/5-HT2 Serotonin receptor antagonist; analgesic; antipyretic
250	7	D06	5.24093	2.90716	4.07404	1.65022	F 3764	275.242	Furegrelate sodium	5-(3-Pyridinylmethyl)benzofurancarboxylic acid sodium	Phosphorylation	Thromboxane synthetase inhibitor
251	4	D10	3.35885	4.7873	4.07307	1.01006	C 8270	445.451	Cephapirin sodium	BL-P-1322	Antibiotic	Cephalosporin C antibiotic; interferes with cell wall synthesis
252	11	G03	5.6561	2.48227	4.06919	2.24423	M-105	728.765	Methoctramine tetrahydrochloride	N,N'-bis[6-[[(2-Methoxyphenyl)methyl]amino]hexyl]1,8-octane diamine tetrahydrochloride	Cholinergic	Selective M2 muscarinic acetylcholine receptor antagonist
253	15	C08	4.43675	3.69404	4.06539	0.525175	T 4318	280.286	Tyrphostin AG 494	N-Phenyl-3,4-dihydroxybenzylidenecyanoacetamide	Phosphorylation	Protein tyrosine kinase inhibitor. Inhibits EGF-receptor kinase activity.
254	11	G08	4.58949	3.49869	4.04409	0.771314	N 4784	1505.1	NF449 octasodium salt	4,4',4",4"'-[Carbonyl-bis[imino-5,1,3-benzenetriyl bis-(carbonyl-imino)]]tetrakis(benzene-1,3-disulfonic acid)	G protein	Potent G protein antagonist, selective for Gs-alpha
255	6	B04	5.158	2.91806	4.03803	1.58388	D 8190	425.107	3',4'-Dichlorobenzamil	L-594,881	Ion Pump	Na+/Ca2+ exchanger inhibitor
256	10	E09	4.44377	3.61055	4.02716	0.589175	M 5560	232.602	(S)-MAP4 hydrochloride	(S)-2-Amino-2-methyl-4-phosphonobutanoate hydrochloride	Glutamate	Selective mGluR4,6,7 metabotropic glutamate receptor antagonist
257	12	F03	4.83488	3.21017	4.02253	1.14884	O 0250	189.643	(±)-Octopamine hydrochloride	(±)-alpha-(Aminomethyl)-4-hydroxybenzyl alcohol hydrochloride	Adrenoceptor	Neurotransmitter
258	12	C08	2.70593	5.33035	4.01814	1.85575	P 2116	185.228	Pirfenidone	5-Methyl-1-phenyl-2-(1H)-pyridone	Immune System	Inhibitor of collagen production and fibroblast proliferation
259	6	C05	5.36932	2.64374	4.00653	1.92728	D 9175	336.241	Dantrolene sodium	1-([5-(p-Nitrophenyl)furfurylidene]amino)hydantoin	Intracellular Calcium	Inhibits intracellular Ca2+ release from the sarcoplasmic reticulum; muscle relaxant.
260	10	E03	4.61746	3.38624	4.00185	0.870604	M 0763	336.264	Metoclopramide hydrochloride	NA	Dopamine	5-HT3 Serotonin receptor antagonist; D2 dopamine receptor antagonist; anti-emetic
261	12	F06	4.21769	3.78411	4.0009	0.306586	P 0618	312.253	cis-(±)-8-OH-PBZI hydrobromide	cis-(±)-1,2,3a,4,5,9b-hexhydro-1H-benz[e]indole hydrobromide	Dopamine	D3 dopamine receptor agonist
262	11	C10	3.90567	4.093	3.99934	0.132466	N 7758	363.844	Naloxone hydrochloride	NA	Opioid	Opioid receptor antagonist
263	10	G05	5.37228	2.59142	3.98185	1.96637	M 2727	215.725	Mexiletene hydrochloride	1-(2,6-Xylyloxy)-2-aminopropane	Na+ Channel	Sodium channel blocker
264	5	D06	5.98403	1.91021	3.94712	2.88063	D 0670	586.683	Dihydroouabain	NA	Ion Pump	Sodium-potassium pump inhibitor
265	15	A09	3.70744	4.13313	3.92029	0.301012	T 4568	308.34	Tyrphostin AG 528	N-(3',4'-Dihydroxybenzylidenecyanoacetyl)-indoline	Phosphorylation	Protein tyrosine kinase inhibitor with approximately equal potency for inhibiting EGFR-kinase activity and HER1-2-kinase activity.
266	12	B04	2.18856	5.6431	3.91583	2.44274	O 1008	282.47	Oleic Acid	Elainic acid	Phosphorylation	Activates protein kinase C in hepatocytes; uncouples oxidative phosphorylation
267	10	D04	2.31385	5.49663	3.90524	2.25056	M 1559	278.143	Moxonidine hydrochloride	BDF-5895	Adrenoceptor	Selective alpha2A adrenoreceptor agonist; imidazoline binding site agonist; antihypertensive
268	9	G02	5.72695	2.07781	3.90238	2.58033	I 5531	348.449	IIK7	N-Butanoyl 2-(9-methoxy-6H-isoindolo[2,1-a]indol-11-yl)ethanamine	Melatonin	Melatonin receptor agonist
269	12	A03	2.85251	4.94912	3.90081	1.48253	N-165	445.523	Naloxone benzoylhydrazone	[(5alpha)-4,5-Epoxy-_x000D_ 3,14-dihydroxy-17-(2-propenyl)morphinan-6-ylidene]hydrazide benzoic acid	Opioid	kappa3 Opioid receptor agonist; mixed mu opioid receptor agonist/antagonist
270	12	C07	3.16187	4.61812	3.89	1.02972	P 1061	389.97	SKF-525A hydrochloride	Proadifen hydrochloride	Multi-Drug Resistance	Inhibitor of microsomal drug metabolism
271	10	A09	2.1252	5.64764	3.88642	2.49074	M 5391	684.832	(±)-Metoprolol (+)-tartrate	1-(Isopropylamino)-3-(p-[beta-methoxyethyl]phenoxy)-2-propanol tartrate	Adrenoceptor	Beta1-Adrenoceptor antagonist
272	6	C07	4.51764	3.25218	3.88491	0.894816	I 9532	311.3	Icilin	AG-3-5; 1-(2-Hydroxyphenyl)-4-(3-nitrophenyl)-1,2,3,6-tetrahydropyrimidin-2-one	Neurotransmission	Potent agonist at the CMR1 cold- and menthol-sensitive receptor.
273	12	A08	2.31965	5.40606	3.86286	2.18242	P 1918	732.687	Pancuronium bromide	1,1'-([2beta,3alpha,5alpha,16beta,17beta]-3,17-Bis[acetyloxy]androstane-2,16-diyl)bis(1-methylpiperidinium) dibromide	Cholinergic	Aminosteroidal neuromuscular blocking agent; skeletal muscle relaxant
274	15	D09	4.70805	2.98844	3.84824	1.21595	T 4818	322.367	Tyrphostin AG 555	Tyrphostin B46	Phosphorylation	EGFR protein tyrosine kinase inhibitor
275	8	A07	4.56554	3.09345	3.82949	1.04092	H 8125	191.619	L-Histidine hydrochloride	S(+)-alpha-Amino-1H-imidazole-4-propanoic acid hydrochloride	Histamine	Histamine precursor
276	2	A07	3.63176	3.99629	3.81402	0.257764	A-024	294.272	5'-N-Methyl carboxamidoadenosine	MECA	Adenosine	Adenosine receptor agonist with selectivity for A2 over A1
277	12	E09	3.42169	4.16953	3.79561	0.528797	P 4405	414.416	Podophyllotoxin	NA	Cytoskeleton and ECM	Antineoplastic glucoside; inhibitor of microtubule assembly
278	4	D08	2.71304	4.87128	3.79216	1.52611	C 7041	317.218	McN-A-343	(4-Hydroxy-2-butynyl)-1-trimethylammonium-m-chlorocarbanilate chloride	Cholinergic	M1 muscarinic acetylcholine receptor agonist.
279	10	A10	1.47554	6.08484	3.78019	3.25927	M 6316	486.535	MRS 1754	8-[4-[((4-Cyanophenyl)carbamoylmethyl)oxy]phenyl]-1,3-di(n-propyl)xanthine	Adenosine	Potent A2B adenosine receptor antagonist
280	12	E08	2.6752	4.87898	3.77709	1.55831	P 2607	353.893	PRE-084	NA	Opioid	Potent and highly selective sigma1 receptor agonist
281	12	D02	4.87842	2.64724	3.76283	1.57768	N-153	335.878	Nylidrin hydrochloride	NA	Adrenoceptor	beta Adrenoceptor agonist; peripheral vasodilator
282	11	A09	2.18922	5.30346	3.74634	2.2021	N 5260	462.414	(-)-Nicotine hydrogen tartrate salt	(-)-1-Methyl-2-(3-pyridyl)pyrrolidine	Cholinergic	Prototype nicotinic acetylcholine receptor agonist
283	5	D07	4.52843	2.94555	3.73699	1.11927	D 1507	247.68	L-3,4-Dihydroxyphenylalanine methyl ester hydrochloride	Methyl L-DOPA hydrochloride	Dopamine	Precursor to L-DOPA that crosses the blood-brain barrier
284	12	C10	3.31294	4.14768	3.73031	0.59025	P 4668	312.415	Praziquantel	2-(Cyclohexylcarbonyl)-1,2,3,6,7-11b-hexahydro-4H-pyrazinoe(2,1a)isoquinolin-4-one	Antibiotic	Ca2+ Ionophore; anthelmintic
285	16	H04	3.9921	3.44115	3.71662	0.38958	T-113	426.301	3-Tropanylindole-3-carboxylate methiodide	NA	Serotonin	Potent, water soluble 5-HT3 serotonin receptor antagonist
286	2	B05	3.73378	3.69595	3.71487	0.0267513	A 9512	319.271	L(-)-Norepinephrine bitartrate	(-)-Arterenol bitartrate; Noradrenaline bitartrate	Adrenoceptor	Adrenergic neurotransmitter; vasoconstrictor
287	12	F02	4.40416	2.99793	3.70104	0.994356	N-156	511.599	Naltriben methanesulfonate	NTB	Opioid	Highly selective delta2 opioid receptor antagonist
288	10	D03	3.24132	4.13641	3.68887	0.632927	L-137	439.832	L-733,060 hydrochloride	(2S,3S) 3-([3,5-Bis(trifluoromethyl)phenyl]methoxy)-2-phenylpiperidine hydrochloride	Tachykinin	NK1 tachykinin receptor antagonist
289	11	B09	2.3295	5.03829	3.68389	1.9154	N 5501	219.202	NG-Nitro-L-arginine	L-NOARG; L-NNA	Nitric Oxide	Potent nitric oxide synthase inhibitor
290	12	F04	3.64488	3.71445	3.67966	0.0491906	O 3011	158.158	Oxiracetam	4-Hydroxy-2-oxopyrrolidine-N-acetamide	Nootropic	Nootropic agent, improves learning and memory, and prevents impairment of cognitive functions
291	9	F05	3.54066	3.79348	3.66707	0.178771	I-120	339.649	Iofetamine hydrochloride	N-Isopropyl-p-iodoamphetamine hydrochloride	Neurotransmission	Reference standard; radio-iodinated iofetamine is used to image brain blood flow
292	6	G04	4.43023	2.89008	3.66015	1.08905	D 8690	320.435	(R,R)-cis-Diethyl tetrahydro-2,8-chrysenediol	(5R, 11R)-5,11-Diethyl-5,6,11,12-tetrahydro-2,8-chrysenediol	Hormone	Potent estrogen receptor beta antagonist; potent partial agonist at estrogen receptor alpha
293	10	E02	4.13538	3.18143	3.6584	0.674543	L-119	598.486	L-703,606 oxalate	cis-2-(Diphenylmethyl)-N-[(2-iodophenyl)methyl]-1-azabicyclo[2.2.2]octan-3-amine oxalate	Tachykinin	Potent and selective non-peptide NK1 tachykinin receptor antagonist
294	15	F07	5.54411	1.7694	3.65675	2.66913	T 3757	348.49	TTNPB	Arotinoid acid	Transcription	Selective and highly potent retinoic acid analog with affinity for retinoic acid receptors (RAR) alpha, beta, and gamma
295	10	B02	2.89725	4.39836	3.64781	1.06144	L-109	481.399	Lorglumide sodium	CR 1409	Cholecystokinin	Potent and selective non-peptide cholecystokinin (CCK) receptor antagonist; orally active
296	5	A04	4.88984	2.36591	3.62788	1.78469	C-141	535.992	CGS-21680 hydrochloride	2-p-(2-Carboxyethyl)phenethylamino-5'-N-ethylcarboxamidoadenosine hydrochloride	Adenosine	A2a adenosine receptor agonist.
297	15	E10	3.8503	3.4006	3.62545	0.317986	T 6318	216.198	Tyrphostin AG 34	Tyrphostin A24	Phosphorylation	Protein tyrosine kinase inhibitor in human colon cancer cell lines
298	6	A02	4.4123	2.83319	3.62275	1.1166	D 5919	459.59	Diacylglycerol kinase inhibitor I	R 59022	Phosphorylation	Diacylglycerol kinase inhibitor
299	9	A02	2.29916	4.92837	3.61377	1.85913	I 2764	452.744	ML-7	1-(5-Iodonaphthalene-1-sulfonyl)-1H-hexahydro-1,4-diazepine hydrochloride	Phosphorylation	Selective myosin light chain kinase (MLCK) inhibitor
300	7	D07	4.81917	2.37468	3.59693	1.72851	F 6426	307.349	Foliosidine	NA	Anticonvulsant	Anticonvulsant; prevents cardiac arrhythmia caused by electric stimulation of the atria or by aconitine
301	10	F05	4.4392	2.7176	3.5784	1.21735	M 2692	494.076	MK-886	3-[3-tert-Butylthio-1-(4-chlorobenzyl)-5-isopropyl-1H-indol-2-yl]-2,2-dimethylpropionic acid, sodium salt	Leukotriene	Potent and specific inhibitor of leukotriene biosynthesis
302	5	A05	3.31369	3.80639	3.56004	0.34839	C-199	285.695	CGS-15943	9-Chloro-2-(2-furyl)[1,2,4]triazolo[1,5-c]quinazolin-5-amine	Adenosine	Highly potent, non-selective A1 adenosine receptor antagonist
303	6	G07	4.32276	2.79649	3.55963	1.07924	D-101	357.621	(±)-DOI hydrochloride	(±)-2,5-Dimethoxy-4-iodoamphetamine hydrochloride	Serotonin	Potent and selective 5-HT2 serotonin receptor agonist that crosses the blood brain barrier
304	2	E08	2.80768	4.30389	3.55578	1.05798	A-164	292.208	Alaproclate hydrochloride	D,L-Alanine, 2-(4-chlorophenyl)-1,1-dimethylethyl ester hydrochloride	Serotonin	Potent and selective serotonin reuptake inhibitor
305	10	E08	4.09005	3.00659	3.54832	0.766122	M 5154	315.844	Moxisylyte hydrochloride	4-Dimethylaminoethoxy-5-isopropyl-2-methylphenyl acetate hydrochloride	Adrenoceptor	alpha1-Adrenoceptor antagonist
306	12	B10	1.74188	5.34866	3.54527	2.55037	P 4651	320.887	Promethazine hydrochloride	NA	Histamine	H1 Histamine receptor antagonist; anticholinergic
307	11	D09	2.80465	4.28353	3.54409	1.04572	N 5636	119.078	3-Nitropropionic acid	NA	Cell Stress	Mitochondrial inhibitor; excitotoxin shown to cause brain lesions similar to those of Huntington's disease
308	1	A09	3.65332	3.43031	3.54181	0.15769	A 5157	225.183	(±)-2-Amino-7-phosphonoheptanoic acid	(±)-AP-7	Glutamate	NMDA glutamate receptor antagonist; anticonvulsant
309	15	G08	4.50399	2.55399	3.52899	1.37886	T 4500	180.167	Theobromine	3,7-Dimethylxanthine	Adenosine	Weak adenosine receptor antagonist; weak phosphodiesterase _x000D_ inhibitor; diuretic; smooth muscle relaxant
310	6	D09	3.05258	3.98489	3.51874	0.659242	D-138	258.062	5,7-Dichlorokynurenic acid	5,7-Dichloro-4-hydroxyquinoline-2-carboxylic acid	Glutamate	Potent excitatory amino acid receptor antagonist; active at the strychnine-insensitive glycine binding site of the NMDA glutamate receptor
311	6	A09	3.37058	3.65257	3.51157	0.199394	D-132	403.482	N,N-Dipropyl-5-carboxamidotryptamine maleate	NA	Serotonin	Selective 5-HT1A serotonin receptor agonist
312	11	E10	2.6467	4.36113	3.50391	1.21229	N 7904	363.417	NS 521 oxalate	1-(1-Butyl)-4-(2-oxo-1-benzimidazolinyl)piperidine oxalate	Glutamate	Benzimidazolone neuroprotective agent
313	12	G10	5.61464	1.37497	3.4948	2.9979	P 5295	142.159	Piracetam	2-Oxo-1-pyrrolidineacetamide	Glutamate	Prototypical nootropic; modulates Na+-flux at AMPA glutamate receptors
314	6	F07	4.71445	2.27354	3.49399	1.72598	D-054	324.253	R(+)-SCH-23390 hydrochloride	R(+)-7-Chloro-8-hydroxy-3-_x000D_ methyl-1-phenyl-2,3,4,5-tetrahydro-1H-3-benzazepine hydrochloride	Dopamine	Selective D1 dopamine receptor antagonist
315	6	A03	4.55755	2.40418	3.48087	1.52266	D 7644	339.485	Disopyramide	alpha-Diisopropylaminoethyl-alpha-phenylpyridine-2-acetamide	Na+ Channel	Sodium channel blocker; class IA antiarrhythmic
316	10	A08	1.44549	5.51501	3.48025	2.87758	M 4531	318.137	Meclofenamic acid sodium	2-([2,6-Dichloro-3-methylphenyl]amino)benzoic acid sodium	Prostaglandin	Cyclooxygenase and 5-Lipoxygenase inhibitor
317	5	E03	3.96692	2.98348	3.4752	0.695396	C-121	223.617	7-Chlorokynurenic acid	7-Cl-KYNA	Glutamate	Potent NMDA glutamate receptor antagonist; neuroprotective.
318	9	A07	2.62557	4.32114	3.47335	1.19895	J-102	307.402	JL-18	8-Methyl-6-(4-methyl-1-piperazinyl)-11H-pyrido[2,3-b][1,4]benzeodiazepine	Dopamine	Clozapine analog which is 25 fold selective for the D4 dopamine receptor versus the D2 dopamine receptor
319	2	E06	3.04014	3.90117	3.47066	0.608841	A-003	284.32	1,3-Diethyl-8-phenylxanthine	DPX	Adenosine	A1 Adenosine receptor antagonist
320	2	E09	3.59576	3.33761	3.46668	0.182541	A-206	238.335	Agroclavine	8,9-Didehydro-6,8-dimethyl-ergoline	Dopamine	Dopamine receptor agonist; ergot alkaloid
321	5	A09	2.92803	3.98345	3.45574	0.746289	D 3689	183.165	(S)-3,5-Dihydroxyphenylglycine	S-DHPG	Glutamate	Group I metabotropic glutamate receptor (mGluR1) agonist
322	7	D05	4.03934	2.86304	3.45119	0.831769	E-140	609.732	Ergocristine	12'-Hydroxy-2'-(1-methyl-ethyl)-5'-(phenylmethyl)ergotaman-3'6'18-trione	Dopamine	Ergot alkaloid
323	13	H09	4.64697	2.22594	3.43645	1.71193	P-216	285.773	(±)-PD 128,907 hydrochloride	PD 125,530	Dopamine	Selective D3 dopamine receptor agonist
324	2	G07	3.77244	3.08729	3.42986	0.484469	A-142	266.343	R(+)-Atenolol	NA	Adrenoceptor	beta1 adrenoceptor antagonist; less active enantiomer
325	11	B11	3.89045	2.96784	3.42914	0.65239	N 8659	272.696	Nimustine hydrochloride	ACNU	DNA	Antineoplastic; bifunctional nitrosourea alkylating anticancer agent
326	7	H02	7.48025	-0.624517	3.42787	5.73094	E 3645	522.712	rac-2-Ethoxy-3-hexadecanamido-1-propylphosphocholine	NA	Phosphorylation	Protein kinase C (PKC) inhibitor
327	7	C05	4.75119	2.10315	3.42717	1.87245	E-114	313.833	erythro-9-(2-Hydroxy-3-nonyl)adenine hydrochloride	EHNA hydrochloride	Adenosine	Potent adenosine deaminase inhibitor
328	12	G06	3.98927	2.86279	3.42603	0.796541	P 0667	248.325	Parthenolide	NA	Serotonin	Inhibits serotonin release from platelets; inhibits production of leukotriene B4 and thromboxane B2
329	10	F06	4.03794	2.80915	3.42354	0.868889	M 3262	147.132	N-Methyl-D-aspartic acid	NMDA	Glutamate	NMDA glutamate receptor agonist
330	6	B10	3.44069	3.40035	3.42052	0.0285222	D1920-6	126.119	2,6-Diamino-4-pyrimidinone	DAHP; 2,4-Diamino-6-hydroxypyrimidine	Phosphorylation	Inhibitor of GTP cyclohydrolase I, the rate-limiting enzyme in tetrahydrobiopterin (BH4) biosynthesis; blocks the induction of nitric oxide synthesis
331	12	G05	3.58783	3.2475	3.41766	0.240651	O 9637	293.325	Oxaprozin	Daypro	Prostaglandin	Non-steroidal anti-inflammatory drug (NSAID)
332	14	E07	4.02828	2.78291	3.4056	0.880612	S 2064	352.746	SC-560	5-(4-Chlorophenyl)-1-(4-methoxyphenyl)-3-trifluoromethyl pyrazole	Prostaglandin	Selective COX-1 inhibitor
333	2	G04	2.58367	4.22204	3.40286	1.1585	A 9335	596.858	Astaxanthin	3,3'-Dihydroxy-beta,beta-carotene-4,4'-dione	Cell Stress	Potent antioxidant
334	7	A04	5.4001	1.39538	3.39774	2.83176	E 8375	275.354	(-)-Physostigmine	Eserine	Cholinergic	Cholinesterase inhibitor
335	3	D03	1.94934	4.83256	3.39095	2.03874	B 4555	320.37	Benazoline oxalate	4,5-Dihydro-2-(2-naphthalenyl)-1H-imidazole oxalate	Imidazoline	I2 Imidazoline receptor agonist
336	6	A05	4.67301	2.07365	3.37333	1.83803	D 9035	230.674	Diazoxide	NA	K+ Channel	Activator of ATP-dependent K+ channels in both vascular smooth muscle and pancreatic beta-cells; antihypertensive
337	11	G02	4.91968	1.80315	3.36142	2.20372	M 9292	215.769	Memantine hydrochloride	3,5-Dimethyl-1-adamantanamine hydrochloride	Glutamate	Antagonist of NMDA glutamate receptors; stimulates dopamine release
338	6	D04	5.16423	1.54047	3.35235	2.56238	G 5168	312.456	(Z)-Gugglesterone	trans-4,17(20)-Pregnadiene-3,16-dione	Lipid Signaling	Bile acid receptor (FRX) antagonist. Has cholesterol lowering activity.
339	2	A05	3.96448	2.72109	3.34278	0.879205	A 9501	329.211	Adenosine 3',5'-cyclic monophosphate	cAMP; 3',5'-Cyclic AMP	Phosphorylation	PKA activator; second messenger
340	12	E02	3.17592	3.4795	3.32771	0.214668	N-154	217.276	N6-Cyclopentyl-9-methyladenine	N-0840	Adenosine	Selective A1 adenosine receptor antagonist
341	2	D10	3.92944	2.7246	3.32702	0.851953	A-254	221.215	AIDA	1-Aminoindan-1,5-dicarboxylic acid; UPF 523	Glutamate	Selective mGluR1 metabotropic glutamate receptor antagonist
342	10	A02	1.75408	4.89406	3.32407	2.2203	L-107	500.597	LY-53,857 maleate	6-Methyl-1-(1-methylethyl)-_x000D_ ergoline-8beta-carboxylic acid 2-hydroxy-1-methylpropyl ester maleate	Serotonin	Potent and selective 5-HT2 serotonin receptor antagonist
343	10	E10	2.73895	3.89401	3.31648	0.816749	M 6524	247.724	Methoxamine hydrochloride	NA	Adrenoceptor	alpha1 Adrenoceptor agonist
344	2	A09	2.49655	4.10023	3.29839	1.13397	A-178	324.402	Acetohexamide	NA	Hormone	Stimulates insulin release
345	9	D09	2.82365	3.77157	3.29761	0.670277	L 2906	387.817	Lomefloxacin hydrochloride	NA	Antibiotic	DNA gyrase inhibitor
346	11	G05	3.10463	3.48932	3.29697	0.27202	M-187	293.84	3-Methoxy-morphanin hydrochloride	nor-Dextromethorphan hydrochloride	Glutamate	Metabolite of dextromethorphan
347	5	E10	2.22766	4.3515	3.28958	1.50178	D 5294	677.626	Dilazep hydrochloride_x000D_	Cormelian	Adenosine	Adenosine uptake inhibitor
348	7	A07	3.5073	3.07098	3.28914	0.308524	F 6020	360.841	Fenofibrate	2-[4-(4-Chlorobenzoyl)phenoxy]-2-methylpropanoic acid 1-methyl-ethyl ester	Transcription	PPAR-alpha receptor agonist; lipid regulating drug
349	6	C08	4.29572	2.28097	3.28835	1.42464	D-122	425.922	Domperidone	NA	Dopamine	Peripheral dopamine receptor antagonist that does not cross the blood-brain barrier; anti-emetic
350	5	C02	4.07658	2.48779	3.28218	1.12344	C 9911	348.362	(S)-(+)-Camptothecin	NA	Apoptosis	DNA topoisomerase I inhibitor
351	7	E06	3.53949	3.00728	3.27339	0.37633	F 4303	592.122	Fiduxosin hydrochloride	_x000D_ (3-[4-((3alphaR,9betaR)-cis-9-methoxy-1,2,3,3a,4,9b-hexahydro-[1]-benzopyrano[3,4-c]pyrrol-2-yl)butyl]-8-phenyl-pyrazino-[2',3':4,5]thi-eno [3,2-d]pyrimidine-2,4(1H,3H)-dione) hydrochloride	Adrenoceptor	alpha1-Adrenoceptor antagonist
352	2	D07	3.65379	2.88682	3.2703	0.542335	A-129	313.79	Amoxapine	NA	Adrenoceptor	Tricyclic antidepressant; inhibits neuronal uptake of norepinephrine
353	11	E09	2.36624	4.17057	3.26841	1.27586	N 5751	269.69	NG-Nitro-L-arginine methyl ester hydrochloride	L-NAME hydrochloride	Nitric Oxide	Competitive inhibitor of nitric oxide synthase
354	12	D10	3.05413	3.47789	3.26601	0.299645	P 4670	377.915	Propafenone hydrochloride	1-(2-[2-Hydroxy-3-(propylamino)propoxy]phenyl)-3-phenyl-1propanone	K+ Channel	Blocks hKv1.5 and ATP-sensitive K+ channels; beta-adrenoceptor antagonist
355	7	E04	4.86825	1.66167	3.26496	2.26739	E-002	226.237	Methyl beta-carboline-3-carboxylate	beta-CCM	Benzodiazepine	Benzodiazepine receptor inverse agonist
356	1	F04	4.45247	2.0682	3.26033	1.68593	A 0937	319.271	(±)-Norepinephrine (+)bitartrate	(±)-Arterenol (+)bitartrate; (±)-Noradrenalin (+)bitartrate	Adrenoceptor	Adrenergic neurotransmitter
357	12	H03	3.47155	3.00024	3.23589	0.33327	O 0877	261.236	Oxolinic acid	W-4565; 5,8-Dihydro-5-ethyl-8-oxo-1,3-dioxolo[4,5-g]quinoline-7-carboxylic acid	Antibiotic	Quinolone antibacterial; DNA gyrase inhibitor
358	11	G04	2.95653	3.50491	3.23072	0.387763	M-137	469.542	Methysergide maleate	NA	Serotonin	Serotonin receptor antagonist; antimigraine
359	6	B07	4.99207	1.46621	3.22914	2.49316	D-044	308.34	Amfonelic acid	7-Benzyl-1-ethyl-1,4-dihydro-4-oxo-1,8-naphthyridine-3-carboxylic acid	Dopamine	Increases dopamine release during electrical stimulation; appears to mobilize dopamine release from storage compartments
360	5	A06	4.25345	2.18617	3.21981	1.46179	C-277	544.739	Chloro-IB-MECA	2-Chloro-N6-(3-iodobenzyl)-adenosine-5'-N-methyluronamide	Adenosine	A3 adenosine receptor agonist
361	2	C06	3.9302	2.48567	3.20793	1.02144	A 9899	299.806	Antozoline hydrochloride	2-(N-Benzylanilinomethyl)-2-imidazoline hydrochloride	Imidazoline	Imidazoline agonist; more potent than efaroxan in inducing insulin release from beta cells; H1 histamine receptor antagonist
362	2	D09	3.6817	2.72564	3.20367	0.676034	A-202	386.414	N6-2-(4-Aminophenyl)ethyladenosine	APNEA	Adenosine	Potent, non-selective A3 adenosine receptor agonist
363	6	D02	5.3521	1.04756	3.19983	3.04377	D 6518	393.354	Diethylenetriaminepentaacetic acid	Pentetic acid; DTPA	Biochemistry	Zinc-dependent proteases carboxypeptidase A and aminopeptidase N inhibitor; chelating agent
364	11	G06	4.26601	2.11829	3.19215	1.51866	N 1392	298.347	Nialamide	4-Pyridinecarboxylic acid 2-[3-oxo-3-[(phenylmethyl)amino]propyl]hydrazide	Neurotransmission	Monoamine oxidase inhibitor
365	4	C08	2.38285	3.98922	3.18603	1.13588	C 7005	102.093	DL-Cycloserine	4-amino-3-isoxazolidinone_x000D_	Sphingolipid	Alanine aminotransferase inhibitor; blocks sphingosine biosynthesis by inhibition of ketosphinganine synthetase
366	12	A10	2.68351	3.67498	3.17925	0.701077	P 4543	166.197	Valproic acid sodium	2-Propylpentanoic acid sodium	Anticonvulsant	Anticonvulsant
367	12	G03	4.94687	1.39953	3.1732	2.50835	O 0383	325.539	N-Oleoylethanolamine	N-(Hydroxyethyl)oleamide	Sphingolipid	Ceramidase inhibitor; inhibits sphingolipid signaling pathway
368	6	B03	5.29873	1.03119	3.16496	3.0176	D 7802	254.245	Daidzein	7-Hydroxy-3-(4-hydroxyphenyl)-4H-1-benzopyran-4-one	Cell Cycle	Isoflavonoid cytostatic agent that arrests the cell cycle at G1; inhibitor of mitochondrial aldehyde dehydrogenase
369	6	C04	4.63861	1.68275	3.16068	2.09011	D 8296	252.232	3-deazaadenosine	4-Amino-1-(beta-D-ribofuranosyl)-1H-imidazo(4,5)-pyridine	Immune System	Antiviral
370	3	B06	2.15809	4.16077	3.15943	1.41611	B 9647	333.141	(E)-5-(2-Bromovinyl)-2'-deoxyuridine	BVdU	Immune System	Potent inhibitor of herpes simplex type 1
371	9	G07	4.97135	1.33946	3.1554	2.56813	K 2628	425.507	Ketotifen fumarate	NA	Histamine	H1 Histamine receptor antagonist
372	4	E07	1.59606	4.71111	3.15358	2.20267	C 6506	199.639	(±)-p-Chlorophenylalanine	p-CPA	Neurotransmission	Depletes brain serotonin by irreversible inhibition of tryptophan hydroxylase.
373	10	G03	4.90748	1.37788	3.14268	2.49581	M 1022	307.437	Dihydrocapsaicin	8-Methyl-N-vanillylnonanamide	Vanilloid	Capsaicin analog
374	3	D10	0.422944	5.86144	3.14219	3.8456	C 1159	102.093	L-Cycloserine	(S)-4-Amino-3-isoxazolidone	Sphingolipid	Blocks sphingosine biosynthesis by inhibition of ketosphinganine synthetase
375	2	F06	2.84395	3.43863	3.14129	0.420502	A-013	336.328	8-(p-Sulfophenyl)theophylline	NA	Adenosine	Adenosine receptor antagonist with selectivity for A1 over A2
376	4	F09	2.70243	3.57668	3.13955	0.618187	C 8011	183.122	Chelidamic acid	4-Hydroxypyridine-2,6-dicarboxylic acid	Glutamate	L-glutamic decarboxylase inhibitor
377	3	D09	1.8652	4.40885	3.13702	1.79863	C 0424	352.867	PK 11195	1-(2-Chlorophenyl)-N-methyl-N-(1-methylpropyl)	GABA	Peripheral benzodiazepine receptor antagonist
378	15	E08	3.69422	2.57688	3.13555	0.790077	T 4425	314.174	(6R)-5,6,7,8-Tetrahydro-L-biopterin hydrochloride	NA	Neurotransmission	Cofactor for tyrosine hydroxylase, tryptophan hydroxylase and nitric oxide synthase
379	4	E10	2.84489	3.42193	3.13341	0.40803	C 8395	349.412	Cephradine	Cefradin; SQ-11436	Antibiotic	Semisynthetic cephalosporin antibiotic; interferes with cell wall synthesis
380	6	C10	3.2986	2.95859	3.12859	0.240419	D-193	218.633	DL-alpha-Difluoromethylornithine hydrochloride	DFMO hydrochloride	Angiogenesis	Selective irreversible ornithine decarboxylase (ODC) inhibitor.
381	3	F08	2.83186	3.4189	3.12538	0.415101	B-175	322.86	BW 723C86	NA	Serotonin	5-HT2B serotonin receptor agonist
382	11	H05	5.18968	1.05013	3.1199	2.9271	M-204	578.885	p-MPPI hydrochloride	4-Iodo-N-[2-4-(methoxyphenyl)-1-piperazinyl]ethyl]-N-2-pyridinyl-benzamide hydrochloride	Serotonin	Selective 5-HT1A serotonin receptor antagonist which crosses the blood-brain barrier
383	7	C03	5.37075	0.846533	3.10864	3.1991	E 4375	333.298	(-)-Epinephrine bitartrate	Adrenaline bitartrate	Adrenoceptor	Endogenous hormone and neurotransmitter
384	3	E10	1.4227	4.79011	3.1064	2.38112	C 1172	361.293	ML-9	NA	Phosphorylation	Myosin light chain kinase (MLCK) inhibitor
385	10	B09	2.24077	3.96783	3.1043	1.22122	M 5435	229.711	6-Methyl-2-(phenylethynyl)pyridine hydrochloride	MPEP hydrochloride	Glutamate	Highly selective, non-competitive mGluR5 metabotropic glutamate receptor antagonist
386	14	F04	3.5493	2.65492	3.10211	0.632419	R-104	390.914	Rauwolscine hydrochloride	alpha-Yohimbine hydrochloride	Adrenoceptor	alpha2 Adrenoceptor antagonist
387	7	C07	5.09085	1.11168	3.10126	2.81369	F 6300	303.296	Flumazenil	Ro 15-1788	Benzodiazepine	Benzodiazepine receptor antagonist
388	9	G04	4.10843	2.09347	3.10095	1.4248	I 9531	280.757	Imiloxan hydrochloride	RS 21361	Adrenoceptor	Selective alpha2B-adrenoceptor antagonist
389	1	G08	4.25129	1.94592	3.09861	1.63014	A 4910	169.075	(±)-2-Amino-3-phosphonopropionic acid	(±)-AP-3	Glutamate	NMDA glutamate receptor antagonist
390	4	H08	2.08032	4.10382	3.09207	1.43083	C 7522	523.635	Calcimycin	A23187; Calcium ionophore A23187	Intracellular Calcium	Ca2+ ionophore used to potentiate responses to NMDA, but not quisqualate glutamate receptors
391	3	C07	2.53421	3.64165	3.08793	0.783079	B-112	356.304	(±)-Bay K 8644	1,4-Dihydro-2,6-dimethyl-5-nitro-4-[2-(trifluoromethyl)-phenyl]-_x000D_ 3-pyridine carboxylic acid methyl ester	Ca2+ Channel	L-type Ca2+ channel agonist
392	7	A03	5.03082	1.14136	3.08609	2.75026	E 3770	550.766	rac-2-Ethoxy-3-octadecanamido-1-propylphosphocholine	NA	Phosphorylation	Protein kinase C (PKC) inhibitor
393	3	D05	0.912665	5.25663	3.08465	3.07165	B 8262	403.545	Benztropine mesylate	NA	Cholinergic	Muscarinic acetylcholine receptor antagonist
394	4	E05	2.87301	3.2929	3.08296	0.296901	C 5040	362.305	Clemizole hydrochloride	1-p-Chlorobenzyl-2-(1-pyrrolidinyl)methylbenzimidazole hydrochloride	Histamine	H1 Histamine receptor antagonist
395	9	D05	2.51948	3.63732	3.0784	0.790432	I-117	357.237	R(+)-IAA-94	R(+)-Methylindazone; Indanyloxyacetic acid 94	Cl- Channel	Potent Cl- channel inhibitor
396	2	B03	4.00211	2.15228	3.0772	1.30803	A 7845	322.257	ATPO	(R,S)-2-Amino-3-[5-tert-butyl-3-(phosphonomethoxy)-4-isoxazolyl]propionic acid	Glutamate	Competitive GluR1-4 (AMPA-preferring) glutamate receptor antagonist
397	14	E05	3.79497	2.35929	3.07713	1.01518	R-121	497.333	S(+)-Raclopride L-tartrate	NA	Dopamine	Selective D2 dopamine receptor antagonist
398	5	A08	2.11564	4.03739	3.07651	1.35888	D 2521	450.988	Diltiazem hydrochloride	NA	Ca2+ Channel	Ca2+ channel antagonist selective for slow, or L-type, channels; stimulates 1,4-dihydropyridine binding to Ca2+ channels; coronary vasodilator
399	4	H06	3.07844	3.06629	3.07237	0.00858832	C 6019	344.847	Clotrimazole	1-(o-Chlorotrityl)imidazole	K+ Channel	Specific inhibitor of Ca2+-activated K+ channels
400	15	D11	2.09389	4.04252	3.06821	1.37789	T 7165	186.172	Tyrphostin 23	3,4-(Dihydroxybenzylidene)malononitrile	Phosphorylation	Protein tryrosine kinase EGFR inhibitor.
401	2	E03	2.08856	4.03737	3.06296	1.37802	A 8423	681.785	Amiodarone hydrochloride	NA	Adrenoceptor	alpha and beta adrenoceptor agonist; inhibits binding of 1,4-dihydropyridine to L-type Ca2+ channels; coronary vasodilator
402	11	F11	3.58851	2.53612	3.06231	0.744157	N-115	450.97	Naltrindole hydrochloride	NTI hydrochloride	Opioid	Highly selective, non-peptide delta opioid receptor antagonist that is active when administered peripherally
403	14	G11	4.03548	2.07148	3.05348	1.38876	S 8442	238.292	SU 5416	1,3-Dihydro-3-[(3,5-dimethyl-1H-pyrrol-2-yl)_x000D_ methylene]-2H-indol-2-one	Phosphorylation	Potent and selective VEGFR PTK inhibitor; inhibits VEGF-induced angiogenesis
404	2	H08	3.46871	2.63281	3.05076	0.591073	A-167	225.183	D(-)-2-Amino-7-phosphonoheptanoic acid	D-AP-7	Glutamate	NMDA glutamate receptor antagonist
405	11	D10	2.18912	3.89233	3.04073	1.20436	N 7778	163.137	7-Nitroindazole	NA	Nitric Oxide	Selective inhibitor of brain nitric oxide synthase
406	2	E07	2.54295	3.52748	3.03522	0.696172	A-138	322.454	Aminobenztropine	ABT	Cholinergic	High affinity muscarinic acetylcholine receptor ligand
407	8	D04	4.75533	1.30609	3.03071	2.43898	H 1753	196.641	Hydralazine hydrochloride	1-Hydrazinophthalazine hydrochloride	Neurotransmission	Non-selective MAO-A/B inhibitor; antihypertensive
408	6	B08	3.46318	2.57212	3.01765	0.630075	D-108	250.303	1,3-Dipropyl-7-methylxanthine	NA	Adenosine	Caffeine analog with some selectivity for A2 adenosine receptors
409	3	B05	1.80909	4.21224	3.01067	1.69929	B 7777	430.546	Budesonide	16,17-Butylidenebis(oxy)-11,21-dihydroxypregna-1,4-diene-3,20-dione	Hormone	Anti-inflammatory glucocorticoid
410	12	B11	1.89689	4.12239	3.00964	1.57367	P 5654	331.353	Piroxicam	4-Hydroxy-2-methyl-3-(pyrid-2-yl-carbamoyl)-2H-1,2-benzothiazine 1,1-dioxide	Prostaglandin	Cyclooxygenase (COX) inhibitor
411	3	C11	2.71837	3.27965	2.99901	0.396879	C 2137	707.251	Ceramide	NA	Phosphorylation	Competitive diacylglycerol kinase inhibitor; stimulator of _x000D_ protein kinase and mitogen-activated protein kinase (MAP)
412	11	H04	4.72773	1.26447	2.9961	2.4489	M-140	196.679	Methylcarbamylcholine chloride	Methylcarbachol chloride	Cholinergic	Selective nicotinic acetylcholine receptor agonist
413	5	E08	3.48788	2.49374	2.99081	0.702961	D 2926	314.555	Diphenyleneiodonium chloride	[1,1'-Biphenyl]-2,2'-diyiodonium chloride	Nitric Oxide	Endothelial nitric oxide synthase inhibitor
414	2	F08	2.93145	3.04195	2.9867	0.0781368	A-165	446.469	Rp-cAMPS triethylamine	Rp-Adenosine 3',5'-cyclic monophosphothioate triethylamine	Phosphorylation	Specific membrane-permeable inhibitor of activiation by cAMP of cAMP-dependent protein kinase I and II; blocks cAMP-mediated effects in numerous systems
415	12	F07	2.77984	3.17815	2.979	0.281648	P 1784	278.313	Pentoxifylline	3,7-Dihydro-3,7-dimethyl-1-(5-oxohexyl)-1H-purine-2,6-dione	Cyclic Nucleotides	Inhibits synthesis of tumor necrosis factor alpha (TNF-alpha); phosphodiesterase inhibitor
416	10	D09	2.99353	2.96407	2.9788	0.0208352	M 5501	281.273	N6-Methyladenosine	6-Methylaminopurine-9-ribofuranoside	Adenosine	Adenosine analog useful for an adenosine reference standard since it is a poor substrate for adenosine deaminase
417	15	E09	3.13675	2.80785	2.9723	0.232565	T 5193	308.34	Tyrphostin AG 698	Tyrphostin B52	Phosphorylation	EGFR protein tyrosine kinase inhibitor
418	10	G04	3.94287	2.00166	2.97227	1.37264	M 1809	399.556	MRS 1523	3-propyl-6-ethyl-5-[(ethylthio)carbonyl]-2-phenyl-4-propyl-3-pyridine carboxylate	Adenosine	Selective A3 adenosine receptor antagonist in rat
419	10	G06	4.29332	1.64774	2.97053	1.8707	M 3281	245.708	alpha-Methyl-DL-tyrosine methyl ester hydrochloride	AMPT	Neurotransmission	Tyrosine hydroxylase inhibitor
420	4	F07	2.19299	3.74361	2.9683	1.09646	C 6628	515.872	Chloroquine diphosphate	NA	DNA	Antimalarial; anti-amoebic; anti-inflammatory; binds strongly to double-stranded DNA
421	2	H07	3.35447	2.5798	2.96713	0.547772	A-143	266.343	S(-)-Atenolol	NA	Adrenoceptor	beta1 adrenoceptor antagonist
422	5	A07	2.86785	3.04319	2.95552	0.123983	D 1306	448.548	Debrisoquin sulfate	3,4-Dihydro-2(1H)-isoquinolinecarboximidamide sulfate; Ro 5-33071	Neurotransmission	Antihypertensive; metabolized to tetrahydroisoquinoline (TIQ) which may play a role in the induction of Parkinson's Disease
423	10	G07	3.921	1.97932	2.95016	1.37297	M 4145	209.253	Minoxidil	NA	K+ Channel	K+ channel activator; antihypertensive
424	15	F08	4.11323	1.77124	2.94223	1.65604	T 4443	308.34	Tyrphostin AG 527	Tyrphostin B44	Phosphorylation	Protein tyrosine kinase inhibitor
425	5	A02	4.2521	1.6108	2.93145	1.86768	C 9847	389.882	Cyclothiazide	6-Chloro-3,4-dihydro-3-(2-norbornen-5-yl)-2H-1,2-4-benzothiadiazine-7-sulfonamide 1,1-dioxide	Glutamate	Blocks the rapid desensitization of AMPA glutamate receptors
426	8	C08	4.03178	1.83069	2.93123	1.55641	B 8433	243.289	BU99006	2-(Imidazolin-2-yl)-5-isothiocyanatobenzofuran	Imidazoline	Irreversible I2 imidazoline binding site ligand.
427	6	C03	4.83316	1.02648	2.92982	2.69173	D 7814	275.307	Dubinidine	NA	Anticonvulsant	Anticonvulsant
428	3	B11	2.26231	3.54682	2.90457	0.908289	C 1754	184.077	Choline bromide	Choline-methyl-13C bromide	Cholinergic	Choline acetyltransferase substrate
429	2	G10	2.69236	3.09386	2.89311	0.283901	A-265	785.06	ARL 67156 trisodium salt	FPL 67156	P2 Receptor	ecto-ATPase inhibitor; prevents metabolism of P2 receptor agonists
430	9	F04	2.82623	2.95228	2.88926	0.0891323	I 8898	875.117	Ivermectin	MK-933	Cholinergic	Positive allosteric modulator of alpha7 neuronal nicotinic acetylcholine receptor; also modulates glutamate-GABA-activated chloride channels
431	3	G11	1.77176	4.00574	2.88875	1.57966	C 2538	371.264	Carboplatin	cis-Diammine(1,1-cyclobutanedicarboxylato) platinum	DNA	Antineoplastic
432	2	G08	2.95827	2.80542	2.88185	0.108079	S 0568	304.782	SB 200646 hydrochloride	N-(1-Methyl-1H-indol-5-yl)-N'-3-pyridinyl-urea hydrochloride	Serotonin	5-HT 2C/2B serotonin receptor antagonist.
433	15	D10	3.03278	2.68524	2.85901	0.245748	T 6154	408.334	Trazodone hydrochloride	2-[3-[4-(3-Chlorophenyl)-1-piperazinyl]propyl]-_x000D_ 1,2,4-triazolo[4,3-a]pyridin-3(2H)-one hydrochloride	Serotonin	Atypical antidepressant
434	7	D04	4.9578	0.757932	2.85786	2.96975	E 9750	270.375	Estrone_x000D_	Folliculin_x000D_	Hormone	Luteolytic estrogen produced by the corpus luteum_x000D_
435	9	B04	2.73739	2.95829	2.84784	0.156202	I 8005	361.352	S(+)-Isoproterenol (+)-bitartrate	NA	Adrenoceptor	Sympathomimetic amine acting almost exclusively on beta adrenoceptors; bronchodilator; less active enantiomer of Isoproterenol
436	7	E08	3.40096	2.29325	2.84711	0.783269	F 8257	477.429	Flunarizine dihydrochloride	1-[bis(4-fluorophenyl)methyl]-4-(3-phenyl-2-propenyl)-piperazine dihydrochloride	Ion Pump	Ca2+/Na+ channel blocker; vasodilator
437	8	D07	4.9936	0.692203	2.8429	3.04155	H 8627	76.0552	Hydroxyurea	NA	DNA Metabolism	Antineoplastic; inactivates ribonucleoside reductase which blocks the synthesis of deoxynucleotides
438	3	G08	2.38902	3.28545	2.83723	0.633874	C 0253	304.219	Chlorambucil	4-[Bis(2-chloroethyl)amino]benzenebutyric acid	DNA	DNA crosslinker; induces apoptosis
439	9	E04	2.58627	3.08399	2.83513	0.351947	I 8768	209.677	L-N5-(1-Iminoethyl)ornithine hydrochloride	L-NIO	Nitric Oxide	Potent irreversible nitric oxide synthase inhibitor
440	10	A06	1.43572	4.22946	2.83259	1.97547	M 2901	242.236	Molsidomine	SIN-10	Nitric Oxide	Vasodilator; converted by the liver to the active metabolite, SIN-1
441	12	G04	3.9834	1.67579	2.8296	1.63172	O 3125	584.667	Ouabain	Acocantherine	Ion Pump	Blocks movement of the H5 and H6 transmembrane domains of Na+-K+ ATPases
442	12	E07	3.15576	2.49726	2.82651	0.465629	P 1726	187.159	4-Phenyl-3-furoxancarbonitrile	Furoxan	Nitric Oxide	Nitric oxide donor; activator of rat lung soluble guanylyl cyclase
443	2	D04	2.05117	3.59792	2.82455	1.09372	A 9013	566.425	BW 284c51	1,5-Bis(4-allyldimethylammoniumphenyl)pentan-3-one dibromide	Cholinergic	Selective acetylcholinesterase inhibitor
444	3	E07	2.1144	3.52997	2.82219	1.00096	B-134	458.433	BMY 7378 dihydrochloride	8-[2-[4-(2-Methoxyphenyl)-1-piperazinyl]ethyl-_x000D_ azaspiro[4.5]decane-7,9-dione dihydrochloride	Serotonin	Partial 5-HT1A serotonin receptor agonist; alpha1D adrenoceptor antagonist
445	15	E04	3.90854	1.73313	2.82083	1.53824	S-180	328.804	SB 206553 hydrochloride	N-3-Pyridinyl-_x000D_ 3,5-dihydro-5-methyl-benzo[1,2-b:4,5-b']dipyrrole-1(2H)-carboxamide hydrochloride	Serotonin	Potent 5-HT2C/5-HT2B serotonin receptor antagonist
446	3	B08	2.16324	3.47641	2.81983	0.928553	B-161	254.161	B-HT 933 dihydrochloride	Azepexole dihydrochloride	Adrenoceptor	Selective alpha2 adrenoceptor agonist
447	7	F06	4.58352	1.04972	2.81662	2.49878	F 4381	330.749	Furosemide	NA	Ion Pump	Inhibits Na+, K+ and Cl- cotransport
448	4	B10	2.05244	3.57991	2.81617	1.08009	C 8145	554.537	Cefsulodin sodium salt hydrate	Sulcephalosporin	Antibiotic	Third generation cephalosporin antibiotic; interferes with cell wall synthesis
449	12	H04	2.69296	2.92585	2.80941	0.164678	O 3636	187.159	ODQ	1H-[1,2,4]Oxadiazolo[4,3-a]quinoxalin-1-one	Cyclic Nucleotides	Potent and selective NO-sensitive guanylyl cyclase inhibitor
450	9	F06	1.77419	3.82507	2.79963	1.45019	I-160	364.826	3-(1H-Imidazol-4-yl)propyl di(p-fluorophenyl)methyl ether hydrochloride	NA	Histamine	H3 Histamine receptor antagonist
451	11	C11	1.68361	3.90903	2.79632	1.57362	N 8784	168.151	Norcantharidin	NA	Phosphorylation	Demethylated form of cantharidin with antitumor properties; potent inhibitor of the serine/threonine protein phosphatase 2A (PP2A)
452	4	G08	1.0458	4.5329	2.78935	2.46576	C 7291	351.323	Clomipramine hydrochloride	Anafranil hydrochloride; Chloripramine	Serotonin	Serotonin reuptake inhibitor; antidepressant
453	6	D08	3.03068	2.53057	2.78062	0.353636	D126608	178.277	Propofol	NA	Cholinergic	Short acting general anesthetic
454	5	D02	5.20795	0.352301	2.78013	3.43346	C-007	362.925	10-(alpha-Diethylaminopropionyl)-phenothiazine hydrochloride	As-1397	Biochemistry	Selective butyrylcholinesterase inhibitor
455	6	E05	4.02095	1.53609	2.77852	1.75706	D 9305	199.636	1-Deoxynojirimycin hydrochloride	DNM; 1,5-Dideoxy-1,5-imino-D-sorbitol hydrochloride	Biochemistry	alpha-glucosidase I-II inhibitor
456	12	G07	3.24874	2.28601	2.76737	0.680756	P 1793	461.56	Pimozide	NA	Dopamine	Ca2+ channel antagonist; antipsychotic; D2 dopamine receptor antagonist
457	8	A08	2.89441	2.6375	2.76596	0.181661	H 9002	289.378	L-Hyoscyamine	[3(S)-endo]-alpha-(Hydroxymethyl)benzeneacetic acid 8-methyl-8-azabicyclo[3.2.1]oct-3-yl ester	Cholinergic	Competitive antagonist at post-ganglionic synapses and on smooth muscle
458	14	C11	1.64745	3.87682	2.76213	1.5764	S 8139	356.419	Sulindac	(Z)-5-Fluoro-2-methyl-1-[[4-(methyl-sulfinyl)phenyl]methylene]-1H-indene-3-acetic acid	Prostaglandin	COX inhibitor; Anti-inflammatory
459	6	A10	2.96228	2.56063	2.76145	0.284012	D-155	707.853	Dihydroergocristine methanesulfonate	NA	Dopamine	Ergot alkaloid; vasoconstrictor; partial agonist at dopaminergic receptors and adrenoceptors; antagonist at serotonergic receptors
460	13	D06	2.65249	2.84635	2.74942	0.137084	P 9391	271.793	Procainamide hydrochloride	NA	Na+ Channel	Na+ channel blocker and Class I anti-arrhythmic
461	3	E06	2.33069	3.1667	2.74869	0.591149	B-012	223.633	6-Fluoronorepinephrine hydrochloride	6-FNE hydrochloride	Adrenoceptor	alpha Adrenoceptor agonist
462	6	B02	4.06971	1.41354	2.74163	1.8782	D 6035	437.48	Disopyramide phosphate	NA	K+ Channel	K+ channel modulator; anti-arrhythmic; cardiac depressant
463	2	C10	2.81054	2.66015	2.73534	0.106346	A-252	189.731	AGN 192403 hydrochloride	(2-endo,3exo)-3-(Methylethyl)-bicyclo[2.2.1]heptan-2-amine hydrochloride	Imidazoline	I1 Imidazoline receptor ligand
464	10	D10	1.67655	3.78176	2.72916	1.48861	M 6517	517.076	alpha,beta-Methylene adenosine 5'-triphosphate dilithium	alpha,beta-Methylene ATP, AMP-CPP dilithium	P2 Receptor	P2 receptor agonist that is more potent than ATP at the P2X subtype
465	2	D08	1.96142	3.49622	2.72882	1.08526	A-162	179.648	1-Amino-1-cyclohexanecarboxylic acid hydrochloride	NA	Neurotransmission	Synthetic amino acid that crosses the blood-brain barrier _x000D_ by the Large Neutral Amino Acid carrier system
466	11	A10	2.03369	3.41875	2.72622	0.979392	N 7510	515.999	Nicardipine hydrochloride	YC-93 hydrochloride	Ca2+ Channel	L-type Ca2+ channel antagonist; antihypertensive
467	8	B09	4.37322	1.0754	2.72431	2.33191	H-108	574.358	Hemicholinium-3	NA	Cholinergic	Potent and selective choline uptake blocker
468	9	H02	3.70718	1.7371	2.72214	1.39306	I 5627	247.724	(±)-Isoproterenol hydrochloride	NA	Adrenoceptor	Sympathomimetic amine acting almost exclusively on beta adrenoceptors; bronchodilator
469	15	D04	3.79578	1.63286	2.71432	1.52942	S-174	337.249	SDZ-205,557 hydrochloride	4-Amino-5-chloro-2-methoxy-benzoic acid 2-(diethylamino)ethyl ester hydrochloride	Serotonin	Potent and selective 5-HT4 serotonin receptor antagonist
470	4	G07	1.49269	3.92761	2.71015	1.72175	C 6643	242.705	Clofibrate	NA	Lipid	Antihyperlipoproteinemic; increases lipoprotein lipase activity, thus enhancing the rate of intravascular catabolism of ULDL to IDL and LDL
471	3	G06	1.95598	3.44373	2.69985	1.05199	B-016	397.924	Benoxathian hydrochloride	2-[[[2-(2,6-Dimethoxyphenoxy)ethyl]-amino]-methyl]-1,4-benzoxanthian hydrochloride	Adrenoceptor	Selective alpha1 adrenoceptor antagonist
472	11	H03	4.9061	0.468488	2.6873	3.13787	M-107	337.379	(+)-MK-801 hydrogen maleate	Dizocilipine maleate	Glutamate	Highly potent and selective non-competitive NMDA glutamate receptor antagonist
473	2	B07	3.26849	2.1037	2.68609	0.823629	A-111	576.617	Adenosine amine congener	ADAC	Adenosine	Potent, water-soluble A1 adenosine receptor agonist
474	12	G09	2.37848	2.9894	2.68394	0.431985	P 4509	436.08	Palmitoyl-DL-Carnitine chloride	NA	Phosphorylation	Long-chain acylcarnitine; modulator of PKC activation; intermediate in mitochondrial fatty acid oxidation
475	7	F08	3.68353	1.67266	2.67809	1.4219	F 8791	246.197	5-fluoro-5'-deoxyuridine	5'dFUrd	DNA Metabolism	DNA synthesis inhibitor; antiproliferative
476	3	A07	2.66048	2.67493	2.6677	0.0102192	B-102	276.208	Bupropion hydrochloride	(±)-1-(3-Chlorophenyl)-2-[(1,1-dimethylethyl)amino]-1-propanone hydrochloride	Dopamine	Selective dopamine reuptake inhibitor; antidepressant
477	10	C11	3.11428	2.20209	2.65818	0.645016	M 7033	248.284	NG-Monomethyl-L-arginine acetate	L-NMMA	Nitric Oxide	Nitric oxide synthase inhibitor; blocks formation of endothelium-derived relaxing factor (EDRF)
478	16	B08	2.39445	2.91624	2.65534	0.368966	U-120	380.496	U0126	1,4-Diamino-2,3-dicyano-1,4-bis(o-aminophenylmercapto)butadiene	Phosphorylation	Specific inhibitor of MEK1 and MEK2 (MAP kinase kinase; MAPKK); also inhibits a constitutively active, mutant form of MEK
479	2	E11	4.09953	1.20383	2.65168	2.04757	B 1381	446.088	8-Bromo-cGMP sodium	8-Bromoguanosine-3',5'-cyclophosphate sodium	Cyclic Nucleotides	Membrane-permeable analog of cGMP
480	7	B05	4.25991	1.04074	2.65033	2.2763	E-111	361.404	(S)-ENBA	PD-126280; ((2S)-N6-[2-endo-Norbornyl]adenosine	Adenosine	Selective A1 adenosine receptor agonist
481	1	C05	2.67198	2.62119	2.64659	0.0359129	A 1782	466.476	S-(p-Azidophenacyl)glutathione	NA	Multi-Drug Resistance	Glyoxalase and glutathione S-transferase inhibitor
482	5	C08	2.94683	2.33115	2.63899	0.435353	S 0443	308.811	SB 203186	1-Piperidinylethyl-1H-indole-3-carboxylate hydrochloride	Serotonin	5-HT4 serotonin receptor antagonist.
483	3	E02	2.5605	2.70731	2.6339	0.10381	B 2390	435.321	(±)-Brompheniramine maleate	NA	Histamine	H1 Histamine receptor antagonist
484	6	F11	2.21934	3.02669	2.62301	0.570881	E 2375	553.575	Emetine dihydrochloride hydrate	NA	Apoptosis	Apoptosis inducer; RNA-Protein translation inhibitor
485	7	D10	3.73535	1.51034	2.62284	1.57331	G 1043	282.559	Guanfacine hydrochloride	N-(aminoiminomethyl)-2,6-dichloro-benzeneacetamide hydrochloride	Adrenoceptor	alpha2-Adrenoceptor agonist
486	10	F08	2.20818	3.03681	2.6225	0.585929	M 5171	265.333	S-Methyl-L-thiocitrulline acetate	N5-[Imino(methylthio)methyl]-L-ornithine acetate	Nitric Oxide	Potent inhibitor of NOS; more potent than L-thiocitrulline
487	6	G08	2.72582	2.51574	2.62078	0.148549	E 2031	347.864	Eliprodil	alpha-(4-Chlorophenyl)-4-[(4-fluorophenyl)methyl]-1-piperadineethanol	Glutamate	NR2B selective NMDA glutamate receptor antagonist (polyamine site); potential clinical use to treat both acute and chronic pain.
488	3	C09	1.08855	4.14971	2.61913	2.16456	C 0400	214.052	Carmustine	BCNU; 1,3-Bis(2-chloroethyl)-1-nitrosourea	DNA	DNA alkylating agent; causes interstrand crosslinks
489	15	B09	2.48076	2.75221	2.61648	0.191938	T 4680	423.903	Terazosin hydrochloride	1-(4-Amino-6,7-dimethoxy-2-quinazolinyl)-4-[(tetrahydro-2-furanyl)carbonyl]piperazine hydrochloride	Adrenoceptor	alpha1-Adrenoceptor antagonist
490	15	E07	3.17871	2.04694	2.61283	0.800282	T 3434	294.313	Tyrphostin AG 490	2-propenamide	Phosphorylation	Jak-2 protein tyrosine kinase (PTK) inhibitor
491	16	F02	2.23132	2.98161	2.60647	0.530537	T 7697	437.193	I-OMe-Tyrphostin AG 538	alpha-Cyano-(3-methoxy-4-hydroxy-5-iodocinnamoyl)-(3',4'-dihydroxyphenyl)ketone	Phosphorylation	Insulin growth factor 1 (IGF-1) receptor protein tyrosine kinase inhibitor
492	9	G03	3.67882	1.51327	2.59605	1.53128	I 7379	316.877	Imipramine hydrochloride	NA	Serotonin	Tricyclic antidepressant; blocks reuptake of serotonin and norepinephrine
493	9	A04	1.29465	3.88733	2.59099	1.8333	I 7627	277.219	Iproniazid phosphate	NA	Neurotransmission	Monoamine oxidase inhibitor
494	4	D04	2.53043	2.64298	2.58671	0.0795833	C 4479	299.354	9-cyclopentyladenine	9-CP-Ade	Cyclic Nucleotides	Cell-permeable, non-competitive adenylyl cyclase inhibitor; targets the P-site domain
495	9	C02	3.5123	1.6558	2.58405	1.31274	I 2892	800.999	Ifenprodil tartrate	alpha-(4-Hydroxyphenyl)-beta-(4-benzylpiperidin-1-yl)-beta-methylethanol tartrate	Glutamate	Blocks the polyamine binding site associated with the NMDA glutamate receptor; neuroprotective
496	8	A09	1.69538	3.47019	2.58278	1.25498	H 9882	152.154	4-Hydroxybenzhydrazide	4-Hydroxybenzoylhydrazine	Biochemistry	Phenylalanine ammonia-lyase inhibitor; used to measure reducing sugar levels
497	2	G09	2.89545	2.26634	2.5809	0.44485	A-236	399.413	AB-MECA	N6-(4-Aminobenzyl)-9-[5-(methylcarbonyl)-beta-D-ribofuranosyl]adenine	Adenosine	High affinity A3 adenosine receptor agonist
498	13	D05	3.06404	2.0946	2.57932	0.685501	P 8852	195.223	6(5H)-Phenanthridinone	NA	Transcription	Poly(ADP-ribose) Polymerase (PARP) inhibitor
499	15	A04	2.58907	2.55322	2.57114	0.0253482	S-154	237.22	Sepiapterin	S(-)-2-Amino-7,8-dihydro-6-(2-hydroxy-1-oxopropyl)-4(1H)-pteridione	Nitric Oxide	Cofactor of nitric oxide synthase; intracellularly converted to tetrahydrobiopterin .
500	2	C09	3.31186	1.78089	2.54637	1.08255	A-201	101.106	cis-4-Aminocrotonic acid	CACA	GABA	GABA-C receptor agonist
501	5	C06	2.956	2.13518	2.54559	0.580412	D 0540	252.144	DNQX	6,7-Dinitroquinoxaline-2,3-dione	Glutamate	Potent, competitive kainate/quisqualate glutamate receptor antagonist
502	14	A09	1.50691	3.5833	2.54511	1.46823	S 3313	419.352	SB 204070 hydrochloride	1-Butyl-4-piperidinylmethyl-8-amino-7-chloro-2,3-dihydro-1,4-benzodioxin-5-carboxylate hydrochloride	Serotonin	Selective 5-HT4 serotonin receptor antagonist
503	2	C11	2.00825	3.07302	2.54064	0.752908	B 1183	323.352	1-benzoyl-5-methoxy-2-methylindole-3-acetic acid	NA	Multi-Drug Resistance	Putative inhibitor of multidrug resistance-associated protein 1 (MRP1)
504	8	F11	3.50867	1.56472	2.5367	1.37459	S 2318	431.393	SB 228357	N-[3-Fluoro-5-(3-pyridinyl)phenyl]-2,3-dihydro-5-methoxy-6-(trifluoromethyl)-1H-indole-1-carboxamide	Serotonin	Selective 5-HT2B/2C serotonin receptor antagonist.
505	13	B04	2.65584	2.41666	2.53625	0.169121	P 8293	562.674	Protoporphyrin IX disodium	Kammerer's porphyrin	Cyclic Nucleotides	Activates soluble guanylyl cyclase
506	12	C11	1.49248	3.5659	2.52919	1.46613	P 5679	194.195	3-n-Propylxanthine	Enprofylline	Adenosine	Weak competitive antagonist at both A1 and A2 adenosine receptors
507	8	B03	2.9956	2.05002	2.52281	0.668624	G-133	530.409	GR-89696 fumarate	4-[(3,4-Dichlorophenyl)acetyl]-3-_x000D_ (1-pyrrolidinylmethyl)-1-piperazinecarboxylic acid methyl ester fumarate	Opioid	kappa Opioid receptor agonist
508	7	E07	3.22811	1.79622	2.51217	1.0125	F 6513	179.221	Fusaric acid	5-Butyl-2-pyridinecarboxylic acid	Dopamine	Dopamine beta-hydroxylase inhibitor; antibiotic isolated from the fungus Fusarium heterosporium
509	15	B11	2.94915	2.04553	2.49734	0.638957	T 6943	236.235	Tyrphostin AG 112	3-Amino-2,4-dicyano-5-(4'-hydroxyphenyl)-penta-2,4-dienonitrile	Phosphorylation	Protein tyrosine kinase inhibitor
510	6	E04	4.08372	0.910809	2.49726	2.24359	D 8399	337.466	Danazol	NA	Hormone	Anterior pituitary suppressant; weak androgen
511	9	A05	1.06284	3.92934	2.49609	2.02692	I 9890	648.264	m-Iodobenzylguanidine hemisulfate	MIBG	Apoptosis	Antitumor agent which inhibits ADP ribosylation; induces changes in the mitochondrial membrane potential, activation of caspase-3 and DNA fragmentation
512	9	A08	1.52313	3.45847	2.4908	1.3685	K 3888	327.183	Kenpaullone	NSC 664704	Phosphorylation	Potent inhibitor of CDK1/cyclin B, CDK2/cyclin A, CDK2/cyclin E, and CDK5/p25
513	1	A05	1.90622	3.05243	2.47932	0.810496	A 1260	187.715	Amantadine hydrochloride	Tricyclo[3.3.1.1 3,7]decan-1-amine hydrochloride	Dopamine	Dopamine releaser used in the treatment of Parkinsonism and drug-_x000D_ related extrapyramidal reactions; antiviral (Influenza A)
514	13	G10	3.57921	1.37834	2.47878	1.55625	Q 1250	746.931	Quinine sulfate	NA	K+ Channel	K+ channel blocker; antimalarial, anticholinergic, antihypertensive and hypoglycemic agent; alkaloid isolated from the bark of the Cinchona family of South American trees
515	7	B07	4.10844	0.843242	2.47584	2.30884	F 6145	296.8	Fenspiride hydrochloride	8-(2-Phenylethyl)-1-oxa-3,8-diazaspiro[4.5]decan-2-one hydrochloride	Adrenoceptor	alpha-Adrenoceptor antagonist; NSAID
516	16	E09	2.1754	2.76741	2.47141	0.418617	W 1628	428.443	Wortmannin from Penicillium funiculosum	NA	Phosphorylation	Potent and specific phosphatidylinositol 3-kinase (P13-K) inhibitor
517	13	G09	3.54063	1.40173	2.47118	1.51243	P-215	267.287	PD 98,059	2-(2-Amino-3-methoxyphenyl)-4H-1-benzopyran-4-one	Phosphorylation	Specific inhibitor of the activation of mitogen-activated protein kinase kinase (MAPKK)
518	10	B10	1.83611	3.1056	2.47085	0.897668	M 6383	302.417	2-methoxyestradiol	2-Hydroxyestradiol 2-methyl ether	Hormone	Inhibitor of angiogenesis and endothelial cell proliferation
519	9	C08	2.86203	2.06562	2.46383	0.56315	L 0258	363.804	L-701,324	7-Chloro-4-hydroxy-3-(3-phenoxy)phenylquinolin-2[1H]-one	Glutamate	Selective antagonist at the glycine site of the NMDA glutamate receptor
520	7	D03	4.42431	0.487184	2.45575	2.78397	E 4378	380.355	Ethylene glycol-bis(2-aminoethylether)-N,N,N',N'-tetraacetic acid	EGTA; Egtazic acid	Biochemistry	Carboxypeptidase B inhibitor; chelating agent useful for the determination of calcium in the presence of magnesium_x000D_
521	2	G03	2.42006	2.48837	2.45422	0.0483068	A 8598	261.667	Ancitabine hydrochloride	Cyclocytidine hydrochloride; Cyclo-C	DNA Metabolism	Antineoplastic
522	2	C05	2.2643	2.64019	2.45225	0.265795	A 9561	311.777	5-(N,N-hexamethylene)amiloride	NA	Ion Pump	Na+/ H+ antiport inhibitor
523	3	B04	1.30571	3.59729	2.4515	1.62039	S 7067	331.352	SB 202190	4-[4-(4-Fluorphenyl)-5-(4-pyridinyl)-1H-imidazol-2-yl]phenol	Phosphorylation	Highly selective, potent and cell permeable p38 MAP kinase inhibitor.
524	4	E06	2.44171	2.45008	2.4459	0.00592008	C 5923	176.22	(-)-Cotinine	S(-)-1-Methyl-5-(3-pyridyl)-2-pyrrolidone	Cholinergic	Major metabolite of nicotine in humans
525	2	E05	1.24963	3.63675	2.44319	1.68794	A 9657	232.285	(±)-p-Aminoglutethimide	NA	Biochemistry	_x000D_ Inhibits Cytochrome P450-dependent hydroxylation reactions that are necessary for aromatization
526	6	D10	2.6463	2.23956	2.44293	0.287608	S 4443	277.329	SCH-28080	2-Methyl-8-(phenylmethoxy)imidazo[1,2-a]pyridine-3-acetonitrile	Ion Channels	Potent inhibitor of gastric H+ and K+-ATPase.
527	6	C09	3.61404	1.26298	2.43851	1.66245	D-134	218.217	3,7-Dimethyl-I-propargylxanthine	DMPX	Adenosine	A2 adenosine receptor antagonist.
528	12	A11	1.23761	3.63495	2.43628	1.69517	P 5514	401.466	Pyrilamine maleate	Mepyramine maleate	Histamine	H1 Histamine receptor antagonist
529	13	H05	4.42344	0.43903	2.43124	2.8174	P 9178	606.1	Prochlorperazine dimaleate	NA	Dopamine	Antipsychotic agent; used in the treatment of spastic gastrointestinal disorders
530	13	D09	2.04994	2.80654	2.42824	0.535001	P-203	401.834	Phenamil methanesulfonate	3,5-Diamino-6-chloro-N-[imino(phenylamino)methyl]-pyrazinecarboxamide methansulfonate	Na+ Channel	Irreversible inhibitor of amiloride-sensitive Na+ channels; derivative of amiloride
531	3	E08	0.482848	4.37011	2.42648	2.74871	B-173	346.386	BRL 54443 maleate	3-(1-Methylpiperidin-4-yl)-1H-indol-5-ol maleate	Serotonin	Potent 5-HT1E/1F serotonin receptor agonist
532	9	C06	3.86042	0.984339	2.42238	2.0337	I-139	404.251	S(-)-IBZM	Iodobenzamide	Dopamine	D2 dopamine receptor ligand
533	4	D09	1.53883	3.30337	2.4211	1.24772	C 7912	477.453	Cefotaxime sodium	Cefotaxim sodium	Antibiotic	Broad spectrum third generation cephalosporin antibiotic; interferes with cell wall synthesis
534	9	H03	3.73053	1.10642	2.41848	1.85552	I 7388	179.139	Isoxanthopterin	2-Amino-4,7-dihydroxypteridine	Cell Stress	Product of xanthine oxidase oxidation of pterin, an enzyme involved in reactive oxygen formation.
535	9	C03	3.53174	1.29248	2.41211	1.58339	I 6391	364.296	1-(5-Isoquinolinylsulfonyl)-3-methylpiperazine dihydrochloride	Iso-H-7	Phosphorylation	Protein kinase C (PKC) inhibitor
536	6	H07	4.03001	0.792349	2.41118	2.28938	D-103	226.535	(±)-2,3-Dichloro-alpha-methylbenzylamine hydrochloride	DCMB hydrochloride; LY-78335	Neurotransmission	Inhibitor of phenylethanolamine N-methyltransferase (PNMT); alpha2 adrenoceptor blocker
537	13	G11	3.45548	1.36587	2.41068	1.47758	Q-111	292.254	(±)-Quinpirole dihydrochloride_x000D_	LY-141,865	Dopamine	Selective D2-like dopamine receptor agonist which possesses some activity at D3 dopamine receptors
538	2	E04	1.25598	3.54928	2.40263	1.62161	A 9251	267.246	Adenosine	NA	Adenosine	Endogenous neurotransmitter and neuromodulator
539	3	D07	0.642541	4.16003	2.40129	2.48724	B-121	305.011	Bromoacetylcholine bromide	2-(2-Bromoacetyloxy)-N,N,N-trimethylethanaminium bromide	Cholinergic	Affinity alkylating agent of nicotinic acetylcholine receptors
540	3	A09	2.19577	2.59946	2.39762	0.285454	C 0330	289.161	Ciprofibrate	2-[p-(2,2-Dichlorocyclopropyl)phenoxy]-2-methylpropanoic acid	Transcription	Peroxizome proliferator;specific ligand for the nuclear peroxisome proliferator-activated receptor alpha (PPARalpha)
541	9	D06	2.72364	2.05899	2.39132	0.469978	I-146	510.294	IB-MECA	1-Deoxy-1-[6-[[(3-iodophenyl)_x000D_ methyl]amino]-9H-purin-9-yl]-N-methyl-beta-D-ribofuranuronamide	Adenosine	Selective A3 adenosine receptor agonist
542	9	C09	2.50919	2.26981	2.3895	0.169269	L 2540	591.237	L-368,899	1-((7,7-Dimethyl-2(S)-(2(S)-amino-4-(methylsulfonyl)butyramido)bicyclo[2,2,1]heptan-1(S)-yl)methylsulfonyl)-4-(2-methylphenyl)piperazine hydrochloride	Neurotransmission	Non-peptide oxytocin receptor antagonist.
543	3	D04	0.904627	3.87249	2.38856	2.0986	B 5683	343.898	Betaxolol hydrochloride	NA	Adrenoceptor	Selective beta1 adrenoceptor antagonist
544	3	E04	1.48772	3.28217	2.38494	1.26887	B 6506	156.616	Benzamidine hydrochloride	Amidinobenzene hydrochloride	Biochemistry	Peptidase inhibitor
545	2	C04	2.21195	2.55016	2.38106	0.239147	A 8835	110.547	Aminoguanidine hydrochloride	Guanylhydrazine hydrochloride	Nitric Oxide	Inhibits inducible and constitutive NOS
546	2	H04	2.0208	2.73998	2.38039	0.508538	A 9345	272.693	N-(4-Amino-2-chlorophenyl)phthalimide	NA	Anticonvulsant	Potent anticonvulsant
547	2	G05	1.73444	3.02398	2.37921	0.911845	A 9755	290.45	Androsterone	5a-Androstan-3a-ol-17-one; cis-Androsterone	Hormone	Anabolic steroid
548	6	H08	3.48939	1.25651	2.37295	1.57888	D-131	200.109	3,5-Dinitrocatechol	OR-486	Neurotransmission	Selective inhibitor of catechol O-methyl _x000D_ transferase (COMT).
549	4	C11	2.37554	2.36102	2.36828	0.01027	C 9033	160.001	beta-Chloro-L-alanine hydrochloride	NA	Biochemistry	Alanine aminotransferase inhibitor
550	3	G04	1.17769	3.55007	2.36388	1.67753	B 7148	421.974	Buspirone hydrochloride	NA	Serotonin	5-HT1A Serotonin receptor agonist; non-benzodiazepine anxiolytic
551	15	D07	3.16911	1.54833	2.35872	1.14607	T 3146	410.518	Trimipramine maleate	NA	Serotonin	Serotonin reuptake inhibitor that also blocks norepinephrine reuptake; antidepressant
552	6	F09	3.0071	1.70546	2.35628	0.920398	D14204	172.316	1,10-Diaminodecane	DA10; Decamethylenediamine	Glutamate	Inverse agonist at the polyamine recognition site of the NMDA glutamate receptors
553	8	C05	3.06445	1.632	2.34822	1.01289	H 3146	330.343	Hydroxytacrine maleate	HP-029	Cholinergic	Cholinesterase inhibitor
554	7	C06	3.37973	1.3165	2.34812	1.45893	F 2927	327.359	1-(4-Fluorobenzyl)-5-methoxy-2-methylindole-3-acetic acid	NA	Multi-Drug Resistance	Putative inhibitor of multidrug resistance-associated protein 1 (MRP1)
555	3	G09	1.98029	2.71479	2.34754	0.519368	C 0750	194.195	Caffeine	1,3,7-Trimethylxanthine	Adenosine	Phosphodiesterase inhibitor; central stimulant
556	14	F11	2.00985	2.68224	2.34604	0.475451	S 5068	603.763	Salmeterol xinafoate	(±) 4-Hydroxy-a1-[[[6-(4-phenylbutoxy)hexyl]amino]m-ethyl]-1,3-benzenedimethanol; xinafoate GR 33343X xinafoate	Adrenoceptor	beta2 Adrenoceptor agonist
557	3	A04	1.22493	3.46546	2.34519	1.5843	B 5399	213.666	(±)-Baclofen	Lioresal	GABA	GABA-B receptor agonist; antispastic agent; muscle relaxant
558	3	B07	1.48413	3.19969	2.34191	1.21308	B-103	462.301	(-)-Bicuculline methbromide, 1(S), 9(R)	NA	GABA	GABA-A receptor antagonist
559	12	E10	0.898259	3.78437	2.34131	2.04079	P 5052	332.487	5alpha-Pregnan-3alpha-ol-11,20-dione	Alfaxalone	GABA	Neurosteroid that acts as a positive allosteric modulator of the GABA-A receptor; anesthetic
560	4	F04	1.76305	2.91023	2.33664	0.811178	C 4522	252.343	Cimetidine	SKF-92334; Tagamet	Histamine	H2 Histamine receptor antagonist; anti-ulcer agent
561	14	C06	3.00341	1.66928	2.33634	0.943374	S 0441	287.748	SB-366791	Vanilloid receptor-1 antagonist	Vanilloid	Vanilloid receptor-1 (VR1) antagonist
562	9	F03	3.27313	1.39459	2.33386	1.32832	I 7378	357.797	Indomethacin	NA	Prostaglandin	Anti-inflammatory; antipyretic and analgesic; blocks prostaglandin biosynthesis by inhibiting prostaglandin cyclooxygenase
563	12	F09	2.59977	2.06496	2.33236	0.378167	P 4484	388.904	Purvalanol A	NG-60	Phosphorylation	Cyclin dependent kinase (CDK) inhibitor
564	15	F05	5.45583	-0.815088	2.32037	4.43421	T 1443	402.066	TCPOBOP	1,4-Bis-[2-(3,5-dichloropyridyloxy)]benzene	Transcription	Constitutive androstane receptor (CAR) agonist; most potent known member of the phenobarbital-like class of CYP-inducing agents
565	6	E10	2.97736	1.66299	2.32018	0.929406	D-206	264.801	S(-)-DS 121 hydrochloride	S(-)-3-(1-Propyl-3-piperidinyl)-benzonitrile hydrochloride	Dopamine	Dopamine autoreceptor antagonist with some selectivity for the D3 dopamine receptor binding site
566	9	A09	0.812107	3.82341	2.31776	2.12931	L 2411	452.555	LY-367,265	1-[2-[4-(6-fluoro-1H-indol-3-yl)-3,6-dihydro-1(2H)-pyridinyl]ethyl]-5,6-dihydro-1H,4H-[1,2,5]thiadiazolo[4.3.2-ij]quinoline-2,2-dioxide	Serotonin	Inhibits serotonin reuptake; 5-HT2A serotonin receptor antagonist_x000D_
567	7	F02	4.7819	-0.147252	2.31733	3.48544	E 3380	246.315	Ellipticine	5,11-Dimethyl-6H-pyrido[4,3-b]carbazole	Cell Cycle	Cytochrome P450 (CYP1A1)and DNA topoisomerase II inhibitor
568	6	E09	3.42319	1.20541	2.3143	1.56821	D-142	394.345	4-Diphenylacetoxy-N-(2-chloroethyl)piperidine hydrochloride	4-DAMP mustard hydrochloride	Cholinergic	Irreversible muscarinic acetylcholine receptor antagonist
569	7	E03	3.21055	1.4095	2.31002	1.27354	E 4642	219.67	(±)-Epinephrine hydrochloride	(±)-Adrenalin hydrochloride	Adrenoceptor	Adrenoceptor agonist
570	8	B02	4.35187	0.255316	2.30359	2.8967	G-007	163.605	Guvacine hydrochloride	NA	GABA	GABA uptake inhibitor
571	6	G03	4.09247	0.514464	2.30347	2.53003	D 8008	336.563	7,7-Dimethyl-(5Z,8Z)-eicosadienoic acid	DEDA	Lipid	Phospholipase A2 and lipoxygenase inhibitor
572	12	F10	2.49696	2.10971	2.30334	0.273825	P 5114	305.374	Pempidine tartrate	Pirilene	Cholinergic	A neuronal nicotinic acetylcholine receptor antagonist; potent ganglioblocker; Antihypertensive
573	8	F03	3.2941	1.31022	2.30216	1.40282	H 0627	248.284	6-Hydroxymelatonin	3-(N-Acetylaminoethyl)-6-hydroxy-5-methoxyindole	Melatonin	Melatonin metabolite with agonist activity
574	2	H06	2.88011	1.71811	2.29911	0.821658	A-023	641.205	2-Methylthioadenosine triphosphate tetrasodium	2-Methylthio ATP tetrasodium	P2 Receptor	P2Y receptor agonist
575	8	G06	3.36525	1.2239	2.29458	1.51416	H 7779	391.558	Retinoic acid p-hydroxyanilide	N-(4-Hydroxyphenyl)retinamide	Cell Cycle	Vitamin A acid analog with antiproliferative activity in cultured human breast cancer cells
576	16	H03	2.27285	2.30271	2.28778	0.0211172	T 9177	215.17	Tyrphostin AG 126	(3-Hydroxy-4-nitrobenzylidene)malononitrile	Phosphorylation	Blocks production of tumor necrosis factor-alpha (TNF-alpha) and nitric oxide in macrophages
577	4	D07	2.2714	2.29716	2.28428	0.0182161	C 6305	326.832	Clozapine	8-Chloro-11-(4-methyl)-1-piperazinyl)-5H-dibenzo[b,e][1,4]diazepine	Dopamine	Atypical neuroleptic agent which display greater affinity for the D4 dopamine receptors over D2 or D3
578	1	C09	2.97025	1.59737	2.28381	0.97077	A 5330	472.391	L-732,138	N-Acetyl-L-tryptophan 3,5-bis(trifluoromethyl)benzyl ester	Tachykinin	Competitive antagonist at substance P receptors; approximately 1000-fold more potent at cloned human NK-1 receptors than at cloned human NK-2 and NK-3 receptors
579	10	G08	3.1822	1.38025	2.28122	1.27417	M 5250	232.285	Melatonin	N-[2-(5-Methoxyindol-3-yl)ethyl]acetamide	Melatonin	Endogenous neurohormone which controls photo-periodic biological rhythms
580	10	G02	4.08356	0.466171	2.27487	2.55788	L-122	338.456	S-(-)-Lisuride	S(-)-N'-[(8a)-9,10-Didehydro-6-methylergolin-8-yl]-N,N-diethyl-urea	Dopamine	D2 Dopamine receptor agonist; alpha- and beta-adrenoceptor antagonist; D1 dopamine receptor antagonist
581	9	E06	2.02068	2.52816	2.27442	0.358839	I-151	426.904	Indomethacin morpholinylamide	BML-190	Cannabinoid	CB2 cannabinoid receptor ligand
582	1	C07	3.11066	1.42841	2.26953	1.18953	A 3711	326.44	AA-861	2-(12-Hydroxydodeca-5,10-diynyl)-3,5,6-trimethyl-p-benzoquinone	Leukotriene	5-lipoxygenase inhibitor
583	4	E08	1.00848	3.52882	2.26865	1.78215	C 7230	373.886	N-(2-[4-(4-Chlorophenyl)piperazin-1-yl]ethyl)-3-methoxybenzamide	NA	Dopamine	Selective D4 dopamine receptor agonist
584	15	E02	3.23549	1.30074	2.26812	1.36808	S 9186	213.241	SIB 1757	6-Methyl-2-(phenylazo)-3-pyridinol	Glutamate	Highly selective mGlu5 metabotropic glutamate receptor antagonist
585	7	B04	4.20339	0.325468	2.26443	2.74211	N 3911	434.199	NBI 27914	5-Chloro-4-(N-(cyclopropyl)methyl-N-propylamino)-2-methyl-6-(2,4,6-trichlorophenyl)-aminopyridine	Neurotransmission	CRF1 corticotropin-releasing factor receptor antagonist.
586	15	B08	1.86893	2.65438	2.26166	0.5554	T 4264	236.747	Tetrahydrozoline hydrochloride	NA	Adrenoceptor	alpha-Adrenoceptor agonist; imidazoline binding site ligand; vasoconstrictor
587	9	C05	3.3723	1.14338	2.25784	1.57608	I-114	392.456	p-Iodoclonidine hydrochloride	2-[(2,6-Dichloro-4-iodophenyl)imino]imidazoline hydrochloride	Adrenoceptor	High affinity alpha2 adrenoceptor agonist
588	7	F05	4.33811	0.16142	2.24976	2.95336	F 0881	538.706	Fusidic acid sodium	Fusidin	Cell Cycle	Inhibits protein synthesis in prokaryotes
589	9	A06	1.1151	3.38281	2.24896	1.60351	I-135	332.061	Imetit dihydrobromide	S-[2-(Imidazol-4-yl)ethyl]isothiourea dihydrochloride	Histamine	Potent and selective H3 histamine receptor agonist
590	8	C02	3.76527	0.726389	2.24583	2.14882	G-017	267.081	(±)-AMPA hydrobromide	(±)-alpha-Amino-3-hydroxy-5-methylisoxazole-4-propionic acid hydrobromide	Glutamate	Potent excitatory amino acid that interacts selectively with central AMPA/kainate glutamate receptors
591	7	D02	5.19483	-0.704249	2.24529	4.17128	E 3256	201.698	Edrophonium chloride	Ethyl(m-hydroxyphenyl)dimethylammonium chloride	Cholinergic	Acetylcholinesterase inhibitor
592	8	A10	2.25271	2.23669	2.2447	0.0113236	H-168	328.296	R-(+)-7-Hydroxy-DPAT hydrobromide	R(+)-7-Hydroxy-dipropylaminotetralin hydrobromide	Dopamine	Selective D3 dopamine receptor agonist; active enantiomer of (±)-7-hydroxy-DPAT
593	2	F09	2.25156	2.23226	2.24191	0.013646	A-230	127.144	gamma-Acetylinic GABA	4-Amino-5-hexynoic acid	GABA	GABA transaminase (GABA-T) inhibitor
594	7	B06	3.42945	1.05182	2.24064	1.68124	F 2802	434.416	Fluvoxamine maleate	(E)-5-Methoxy-1-[4-(trifluoromethyl)phenyl]-1-pentanone-O-(2-aminoethyl)oxime maleate	Serotonin	Selective serotonin reuptake inhibitor
595	4	H07	1.94694	2.5319	2.23942	0.41363	C 6645	279.682	Cytosine-1-beta-D-arabinofuranoside hydrochloride	Arabinocytidine hydrochloride; Arabinosylcytosine hydrochloride; Ara-C hydrochloride	DNA Metabolism	Selective inhibitor of DNA synthesis
596	7	E05	3.62199	0.843051	2.23252	1.96501	F 0778	238.245	Felbamate	2-Phenyl-1,3-propanediol dicarbamate	Glutamate	Anticonvulsant; glutamate receptor antagonist
597	9	C04	3.47396	0.991059	2.23251	1.75568	I 8021	223.705	L-N6-(1-Iminoethyl)lysine hydrochloride	L-NIL	Nitric Oxide	Selective inducible nitric oxide synthase (iNOS) inhibitor.
598	8	F06	2.48878	1.97469	2.23174	0.363514	H 7278	250.256	NG-Hydroxy-L-arginine acetate	NOHA acetate	Nitric Oxide	Intermediate in the conversion of arginine to NO and citrulline by NO synthase
599	4	E09	1.10624	3.34686	2.22655	1.58435	C 7971	342.442	Cilostamide	OPC 3689	Cyclic Nucleotides	cGMP-inhibited phosphodieserase inhibitor (PDE III)
600	14	F05	2.78711	1.66491	2.22601	0.793518	S 4692	514.537	Sobuzoxane	4,4'-(1,2-Ethanediyl)bis(1-isobutoxycarbonyloxymethyl-2,6-piperazinedione)	Gene Regulation	DNA topoisomerase II inhibitor; induces apoptosis.
601	3	D08	0.86421	3.58772	2.22596	1.92581	B-169	385.826	BRL 37344 sodium	(±)-(R*,R*)-[4-[2-[[2-(3-Chlorophenyl)-2-hydroxyethyl]_x000D_ amino]propyl]phenoxy]-acetic acid sodium	Adrenoceptor	Selective beta3 adrenoceptor agonist
602	11	G09	2.8772	1.5693	2.22325	0.924826	N 7261	299.847	Nortriptyline hydrochloride	NA	Adrenoceptor	Tricyclic antidepressant
603	3	C10	1.73521	2.70973	2.22247	0.689087	C 1112	376.585	CP55940	5-(1,1-dimethylheptyl)-2-[5-hydroxy-2-(3-hydroxypropyl)cyclohexyl]phenol	Cannabinoid	Cannabinoid receptor agonist
604	9	G09	4.20136	0.237034	2.2192	2.8032	L 4762	513.513	Loperamide hydrochloride	NA	Opioid	Meperidine congener which binds to opioid receptors; Ca2+ channel antagonist
605	6	F08	3.71542	0.719217	2.21732	2.11863	D-129	399.318	R(+)-Butylindazone	R(+)-DIOA	Ion Pump	Potent [K+, Cl-]-cotransport inhibitor that shows no side effects on the bumetanimide-sensitive [Na+, K+, Cl-]-cotransport system
606	8	F05	3.63192	0.799124	2.21552	2.00309	H 4759	297.741	Hydrochlorothiazide	6-Chloro-3,4-dihydro-2H-1,2,4-benzothiadiazine-7-sulfonamide 1,1-dioxide	Biochemistry	Carbonic anhydrase inhibitor; diuretic
607	4	A08	2.06221	2.36678	2.2145	0.215365	C 6862	438.788	CB34	N,N-Dipropyl-2-(4-chlorophenyl)-6,8-dichloro-imidazo[1,2-a]pyridine-3-acetamide	Benzodiazepine	High affinity ligand at peripheral benzodiazepine receptors
608	3	E03	2.53411	1.88915	2.21163	0.456057	B 4558	316.335	BWB70C	N-[3-[3-4(-Fluorophenoxy)phenyl]-1-methyl-2-propenyl]-N-hydroxyurea	Leukotriene	Selective inhibitor of 5-lipoxygenase
609	2	A06	3.47661	0.946631	2.21162	1.78896	A 9834	166.674	(±)-AMT hydrochloride	(±)-2-Amino-5,6-dihydro-6-methyl-4H-1,3-thiazine hydrochloride	Nitric Oxide	Potent, selective and reversible inducible nitric oxide synthase inhibitor
610	2	A04	2.48932	1.92915	2.20924	0.3961	A 8723	210.284	Altretamine	N,N,N',N',N'',N''-Hexamethyl-1,3,5-triazine-2,4,6-triamine	DNA Metabolism	Antineoplastic
611	9	F07	2.88637	1.50655	2.19646	0.975678	K 1888	376.503	K 185	N-Butanoyl 2-(5,6,7-trihydro-11-methoxybenzo[c]cyclohept[2,1-a]indol-13-yl)ethanamine	Melatonin	Melatonin receptor antagonist
612	2	C03	1.76341	2.62506	2.19423	0.609279	A 8003	136.114	Allopurinol	1H-Pyrazolo[3,4-d]pyrimidin-4-ol	Cell Stress	Xanthine oxidase inhibitor; inhibits the final step in uric acid biosynthesis
613	14	A07	1.97042	2.39229	2.18135	0.298308	S 1441	612.751	Cortexolone maleate	N-(4-[4-(2-methoxyphenyl)-piperazin-1-yl]-butyl-5-(dimethylamino)-napthalene-1-sulfonamide maleate	Dopamine	D2 dopamine receptor antagonist
614	5	B09	2.93599	1.40875	2.17237	1.07993	D 3768	527.586	Dequalinium dichloride	1,1'-Decamethylenebis(4-aminoquinaldinium) dichloride	K+ Channel	Selective blocker of apamin-sensitive K+ channels
615	7	E09	2.7035	1.63407	2.16878	0.756205	F-114	507.45	cis-(Z)-Flupenthixol dihydrochloride	(Z)-4-[3-[2-(Trifluoromethyl)-9H-thioxanthen-9-ylidene]propyl]-1-piperazine-ethanol dihydrochloride	Dopamine	Dopamine receptor antagonist; antipsychotic
616	16	E08	1.49567	2.8319	2.16378	0.944853	V 5888	371.402	VUF 5574	N-(2-methoxyphenyl)-N'-[2-(3-pyridinyl)-4-quinazolinyl]-urea	Adenosine	Potent, selective and competitive A3 adenosine receptor antagonist
617	3	F09	1.90311	2.42252	2.16281	0.367278	C 0737	369.47	Cilostazol	OPC 13013; OPC 21; Pletaal_x000D_	Cyclic Nucleotides	Specific type III phosphodiesterase (PDE) inhibitor
618	6	H03	5.58154	-1.27749	2.15202	4.85006	D 8040	465.443	(±) trans-U-50488 methanesulfonate	trans-(±)-3,4-Dichloro-_x000D_ N-methyl-N-[2-(1-pyrrolidinyl)-cyclohexyl]-benzeneacetamide methanesulfonate	Opioid	Selective kappa opioid receptor agonist.
619	8	A06	1.55749	2.73666	2.14707	0.833798	H 5752	330.471	17alpha-hydroxyprogesterone	17alpha-Hydroxy-4-pregnene-3,20-dione	Hormone	Metabolite of progesterone
620	6	A08	2.4758	1.79588	2.13584	0.480776	D-104	451.351	4-DAMP methiodide	4-Diphenylacetoxy-N-methylpiperidine methiodide	Cholinergic	M3 muscarinic acetylcholine receptor antagonist.
621	4	G09	1.59169	2.67498	2.13334	0.766002	C 8031	335.366	N6-Cyclopentyladenosine	CPA	Adenosine	Selective A1 adenosine receptor agonist
622	7	A09	2.63601	1.62525	2.13063	0.714718	F 9427	501.672	Fexofenadine hydrochloride	Terfenidine carboxylate, MDL 16455	Histamine	H1 Histamine receptor antagonist
623	1	C10	2.70773	1.5495	2.12861	0.818995	A 5922	214.225	Amifostine	2-(3-Aminopropyl)aminoethyl phosphorothioate; WR2721	Cell Stress	Radioprotective agent; selectively protects normal tissues from the damaging effects of anti-neoplastic radiation therapy
624	3	F05	1.10152	3.15184	2.12668	1.4498	B 8385	344.842	Bestatin hydrochloride	N-[(2S,3R)-3-Amino-2-hydroxy-4-phenylbutyryl]-L-leucine hydrochloride	Biochemistry	Aminopeptidase inhibitor
625	4	A07	4.15388	0.0976554	2.12577	2.86818	C 6022	323.869	Cyproheptadine hydrochloride	NA	Serotonin	5-HT2 serotonin receptor antagonist
626	4	C06	1.37492	2.87648	2.1257	1.06176	C 5793	598.549	Ceftriaxone sodium	Ro-13-9904/001	Antibiotic	Third generation cephalosporin antibiotic; interferes with cell wall synthesis
627	14	E09	2.46585	1.7826	2.12422	0.483132	S 4250	105.094	D-Serine	R(-)-2-Amino-3-hydroxypropionic acid	Glutamate	Glycine mimic active at the strychnine-insensitive glycine binding site associated with the NMDA glutamate receptor as well as the inhibitory post-synaptic glycine receptor
628	14	G05	4.65278	-0.410286	2.12125	3.58013	R-134	180.252	Rilmenidine hemifumarate	N-(Dicyclopropylmethyl)-4,5-dihydro-2-oxazolamine;_x000D_ Oxaminozoline	Imidazoline	Selective I1 imidazoline receptor agonist.
629	7	C04	4.43573	-0.197503	2.11912	3.27619	E 8875	272.391	beta-Estradiol	Dihydrofolliculin	Hormone	Major estrogen sectreted by premenopausal ovary
630	2	D11	1.8862	2.35043	2.11832	0.328258	B 1266	108.098	p-Benzoquinone	Quinone; p-BQ	DNA Repair	Benzene metabolite; induces mutations in DNA at G:C base pairs; induces writhing in mice; topoisomerase II inhibitor
631	7	G04	4.21698	0.0194514	2.11821	2.9681	E-007	314.344	Methyl 6,7-dimethoxy-4-ethyl-beta-carboline-3-carboxylate	DMCM	Benzodiazepine	Benzodiazepine receptor inverse agonist
632	3	G10	1.51002	2.7251	2.11756	0.859192	C 1290	276.744	Chlorpropamide	NA	Hormone	Stimulates insulin release
633	2	A03	2.45208	1.7794	2.11574	0.47566	A 7824	131.176	6-Aminohexanoic acid	6-Aminocaproic acid; EACA	Immune System	Promotes rapid dissociation of plasmin, thereby inhibiting the activation of plasminogen and subsequent fibrinolysis; inhibits plasminogen binding to activated platelets
634	10	G10	3.3171	0.903418	2.11026	1.70673	M 6628	226.708	O-Methylserotonin hydrochloride	Mexamine hydrochloride	Serotonin	Nonselective serotonin receptor agonist that lacks affinity for the 5-HT3 receptor
635	3	G07	1.76781	2.45201	2.10991	0.483799	B-138	335.943	BTCP hydrochloride	NA	Dopamine	Selective blocker of dopamine reuptake
636	3	G02	1.93858	2.27463	2.10661	0.237629	B 2515	222.308	L-Buthionine-sulfoximine	NA	Multi-Drug Resistance	Glutathione synthesis inhibitor
637	3	F04	1.34673	2.86039	2.10356	1.07032	B 7005	392.472	Betamethasone	9alpha-Fluoro-16beta-methylprednisolone	Hormone	SAID (steroidal anti-inflammatory drug); glucocorticoid
638	14	B10	1.35576	2.85072	2.10324	1.05709	S 7389	388.96	SB 269970 hydrochloride	[R]-3-[2-(2-[4-Methyl-piperidin-1-yl]ethyl)pyrrolidine-1-sulfonyl]phenol hydrochloride	Serotonin	Selective 5-HT7 serotonin receptor antagonist
639	2	B10	1.33773	2.85537	2.09655	1.07314	A-244	145.116	trans-Azetidine-2,4-dicarboxylic acid	tADA	Glutamate	mGluR1 and mGluR5 metabotropic glutamate receptor agonist
640	8	A05	2.38539	1.80411	2.09475	0.411028	H 2775	149.104	DL-threo-beta-hydroxyaspartic acid	threo-2-Amino-3-hydroxysuccinic acid	Glutamate	Glutamate transport inhibitor
641	5	H06	3.71006	0.475281	2.09267	2.28733	D 1262	887.489	P1,P4-Di(adenosine-5')tetraphosphate triammonium	Ap4A	Biochemistry	Dinucleoside polyphosphate that competitively inhibits ADP-induced platelet aggregation
642	9	D03	2.89215	1.27516	2.08365	1.14338	I 6504	247.724	(-)-Isoproterenol hydrochloride	(-)-Isoprenaline hydrochloride	Adrenoceptor	beta-Adrenoceptor agonist; increases cytosolic cAMP
643	15	F10	2.32149	1.8445	2.083	0.337285	T 6376	394.444	Triamcinolone	Fluoxyprednisolone	Hormone	Synthetic glucocorticoid agonist; inducer of gene expression and apoptosis
644	14	F09	2.56329	1.59253	2.07791	0.68643	S 5013	576.712	Albuterol hemisulfate	Salbutamol hemisulfate	Adrenoceptor	beta Adrenoceptor agonist
645	16	D08	0.719786	3.43573	2.07776	1.92046	V 4629	491.076	(±)-Verapamil hydrochloride	NA	Ca2+ Channel	L-type Ca2+ channel modulator; adrenoceptor antagonist; antiarryhthmic; cardiac depressant; coronary vasodilator
646	1	A07	1.54849	2.59993	2.07421	0.743481	A 3539	175.616	Gabaculine hydrochloride	NA	GABA	GABA transaminase inhibitor; conformationally constrained GABA analog
647	8	D08	3.30898	0.838963	2.07397	1.74657	H 9382	211.092	3-Hydroxybenzylhydrazine dihydrochloride	NSD-1015; alpha-Hydrazino-m-cresol dihydrochloride	Biochemistry	Centrally acting aromatic amino acid decarboxylase inhibitor; penetrates the blood-brain barrier
648	10	F09	2.31661	1.82629	2.07145	0.346703	M 5644	521.102	(±)-Methoxyverapamil hydrochloride	D600; Gallopamil	Ca2+ Channel	L-type Ca2+ channel antagonist
649	16	B07	1.98029	2.1604	2.07034	0.127356	U-104	292.14	UK 14,304	5-Bromo-N-(4,5-dihydro-1H-imidazol-2-yl)-6-quinoxalinamine	Adrenoceptor	alpha2 Adrenoceptor agonist
650	13	B03	4.36697	-0.257931	2.05452	3.2703	P 7505	161.076	Putrescine dihydrochloride	Putrescine dihydrochloride	Glutamate	Binds to the polyamine modulatory site of the NMDA glutamate receptor and potentiates NMDA-induced currents; precursor of spermidine
651	5	E06	2.04703	2.05834	2.05268	0.0080015	D 0676	337.85	Dobutamine hydrochloride	(±)-4-[2-[[3-(4-Hydroxyphenyl)-1-methylpropyl]amino]ethyl]-1,2-benzenediol hydrochloride	Adrenoceptor	beta1 Adrenoceptor agonist
652	7	G06	4.14685	-0.0453692	2.05074	2.96435	F 4646	183.184	p-Fluoro-L-phenylalanine	4-Fluoro-L-phenylalanine	Neurotransmission	Substrate for tyrosine hydroxylase; arrests cells at G2
653	14	C02	2.57358	1.5203	2.04694	0.744785	R 2625	300.445	Retinoic acid	Vitamin A acid	Apoptosis	Induces caspase-dependent apoptosis
654	4	G04	3.03343	1.06023	2.04683	1.39526	C 4542	311.858	Cyclobenzaprine hydrochloride	5-(3-Dimethylaminopropylidene)dibenzo[a,e]cycloheptatriene hydrochloride	Serotonin	5-HT2 serotonin receptor antagonist
655	3	H08	0.686684	3.39165	2.03916	1.9127	C 0256	497.294	Citicoline sodium	CDP-coline; Citidine (5')-diphosphocholine sodium	Lipid	Phospholipase A2 inhibitor; neuroprotective in situations of hypoxia and ischemia
656	6	G09	1.62127	2.45446	2.03786	0.589159	D-149	356.263	Dihydro-beta-erythroidine hydrobromide	3beta-1,6-Didehydro-14,17-dihydro-3-methoxy-16(15H)-oxaerythrinan-15-one hydrobromide	Cholinergic	Competitive nicotinic acetylcholine receptor antagonist.
657	9	B06	1.19271	2.882	2.03736	1.19451	I-138	161.162	1,5-Isoquinolinediol	1,5-Dihydroxyisoquinoline	Apoptosis	Potent inhibitor of Poly(ADP-ribose) synthetase which is activated by nitric oxide; neuroprotective agent
658	4	G10	-0.0117519	4.08629	2.03727	2.89776	C 8645	262.224	Cinoxacin	1-Ethyl-1,4-dihydro-4-oxo[1,3]dioxolo[4,5-g]cinnoline-3-carboxylic acid	Antibiotic	Quinolone antibacterial; enzyme inhibitor
659	9	G08	4.23463	-0.165415	2.03461	3.1113	L 1788	256.778	Lidocaine N-methyl hydrochloride	QX-222	Na+ Channel	Voltage-gated sodium channel blocker
660	1	H09	2.95624	1.10777	2.032	1.30707	A 5879	281.013	2-(2-Aminoethyl)isothiourea dihydrobromide	AET; S-(2-Aminoethyl)isothiouronium dihydrobromide	Nitric Oxide	Inhibits constitutive and inducible nitric oxide synthase (NOS)
661	6	E08	3.09235	0.970757	2.03155	1.50019	D-127	407.468	Dextrorphan D-tartrate	(+)-3-Hydroxy-N-methylmorphinan D-tartrate	Glutamate	Noncompetitive NMDA glutamate receptor antagonist.
662	9	A03	-0.0767353	4.13759	2.03043	2.97998	I 5879	222.249	3-Isobutyl-1-methylxanthine	IBMX	Adenosine	Potent phosphodiesterase inhibitor; more active than theophylline at adenosine receptors
663	14	B09	0.137874	3.91175	2.02481	2.66854	O 2139	417.638	N-Oleoyldopamine	OLDA	Neurotransmission	Endogenous vanilloid; weak CB1 cannabinoid receptor ligand.
664	7	H06	4.18171	-0.136101	2.02281	3.05315	F 4765	510.453	Fluphenazine dihydrochloride	NA	Dopamine	Dopamine receptor antagonist; antipsychotic
665	9	E05	1.51363	2.53012	2.02188	0.718764	I-119	328.672	Indatraline hydrochloride	Lu 19-005	Dopamine	Potent inhibitor of dopamine, norepinephrine and serotonin reuptake
666	6	G06	3.79699	0.245972	2.02148	2.51095	D-031	318.257	Dipropyldopamine hydrobromide	NA	Dopamine	Dopamine receptor agonist
667	16	F05	2.73413	1.30685	2.02049	1.00924	T-182	282.389	Tyrphostin A9	[[3,5-bis(1,1-Dimethylethyl)-4-hydroxyphenyl]methylene]-propanedinitrile	Phosphorylation	Selective PDGF tyrosine kinase receptor inhibitor
668	2	B06	2.35647	1.67134	2.01391	0.484457	A 9898	454.449	(-)Amethopterin	NA	DNA Metabolism	Inactive isomer of amethopretin, a folic acid antagonist
669	6	G10	1.71413	2.30225	2.00819	0.415867	E 0381	344.842	Epibestatin hydrochloride	([2R,3R]-3-Amino-2-hydroxy-4-phenylbutanoyl)-L-leucine hydrochloride	Biochemistry	Metallo-protease inhibitor; aminopeptidase inhibitor
670	7	A05	2.37573	1.63462	2.00517	0.524042	E-101	377.314	S-(-)-Eticlopride hydrochloride	FLB 131	Dopamine	Potent and selective D2 dopamine receptor antagonist
671	11	H07	4.03144	-0.0332281	1.99911	2.87416	N 3529	474.402	NAN-190 hydrobromide	1-(2-Methoxyphenyl)-4-[4-(2-phthalimido)butyl]piperazine hydrobromide	Serotonin	Potent 5-HT1A serotonin receptor antagonist that lacks TFMPP-like stimulus properties
672	15	F09	2.97861	1.0189	1.99876	1.38572	T 5318	304.308	Tyrphostin AG 808	2-Cyano-3-(3',4'-dihydroxyphenyl)-1-(3"-indolyl)-3-oxo-1-propene	Phosphorylation	Protein tyrosine kinase inhibitor
673	7	F03	4.20553	-0.209885	1.99782	3.12217	E 7138	141.171	Ethosuximide	2-Ethyl-2-methylsuccinimide	Anticonvulsant	Inhibits voltage-gated sodium channels; used for the treatment of absence-type seizures
674	4	G06	0.89331	3.09704	1.99517	1.55827	C 5982	256.694	7-Chloro-4-hydroxy-2-phenyl-1,8-naphthyridine	_x000D_	Adenosine	A1 adenosine receptor antagonist
675	9	F02	3.02345	0.965538	1.9945	1.45517	I 4883	206.287	(±)-Ibuprofen	alpha-Methyl-4-(isobutyl)phenylacetic acid	Prostaglandin	Anti-inflammatory and analgesic; non-selective COX inhibitor
676	7	F11	2.35173	1.63199	1.99186	0.508935	G 7788	189.172	alpha-Guanidinoglutaric acid	GGA	Nitric Oxide	Endogenous convulsant; nitric oxide synthase (NOS) inhibitor
677	9	B08	1.52427	2.45557	1.98992	0.658533	K 4262	377.529	Karakoline	NA	Cholinergic	Nicotinic acetylcholine receptor antagonist
678	15	E06	1.97471	1.99799	1.98635	0.016459	T 2057	441.962	Trequinsin hydrochloride	HL 725	Cyclic Nucleotides	Phosphodiesterase III (PDE III) inhibitor
679	3	B02	2.40514	1.56201	1.98357	0.596181	B 2134	750.715	(+)-Bromocriptine methanesulfonate	NA	Dopamine	D2 dopamine receptor agonist; inhibits prolaction secretion
680	8	C03	3.93944	0.024768	1.9821	2.76809	G-154	171.241	Gabapentin	1-(Aminomethyl)-cyclohexaneacetic acid	Anticonvulsant	Anticonvulsant that may modulate certain types of Ca2+ channel currents; analgesic
681	6	G02	3.41941	0.534785	1.9771	2.03974	D 6940	209.721	R-(-)-Desmethyldeprenyl hydrochloride	L-Nordeprenyl hydrochloride	Neurotransmission	MAO-B inhibitor; metabolite of L-deprenyl
682	6	H05	3.96028	-0.00681101	1.97673	2.80516	D 9815	547.591	Doxazosin mesylate	1-(4-amino-6,7-dimethoxy-2-quinazolinyl)-4-[4-(1,4-benzodioxan-2-yl)carpiperazin-1-yl)]-6,7-dimethoxyquinazoline mesylate	Adrenoceptor	alpha1 adrenoceptor blocker
683	9	B07	1.88255	2.06628	1.97442	0.12992	K 0250	213.235	Kainic acid	2-Carboxy-3-carboxymethyl-4-isopropenylpyrrolidine	Glutamate	Excitatory amino acid receptor agonist selective for the kainate glutamate receptor subtype; conformationally restricted analog of L-glutamic acid
684	13	D10	2.76314	1.18496	1.97405	1.11594	Q 0125	302.243	Quercetin dihydrate	3,3',4',5,7-Pentahydroxyflavone dihydrate	Cyclic Nucleotides	Mitochondrial ATPase and phosphodiesterase (PDE) inhibitor; inhibits PI3-K activity
685	5	B08	1.42699	2.51994	1.97347	0.772831	D 2531	352.318	Dextromethorphan hydrobromide monohydrate	d-3-Methoxy-N-methylmorphinan hydrobromide	Glutamate	Allosteric antagonist at NMDA-controlled ion channels
686	9	G06	4.55058	-0.611062	1.96976	3.64983	I18008	129.16	Isonipecotic acid	4-Piperidine carboxylic acid	GABA	GABA-A receptor agonist
687	5	C07	2.53724	1.3925	1.96487	0.80945	D 1414	379.438	Droperidol	1-[1-[3-(p-Fluorobenzoyl)propyl]-1,2,3,6-tetrahydro-4-pyridyl]-2-benzimidazolinone	Dopamine	D1, D2 dopamine receptor antagonist
688	8	A02	2.63891	1.28813	1.96352	0.955148	G-002	163.605	Isoguvacine hydrochloride	1,2,3,6-Tetrahydro-4-pyridinecarboxylic acid hydrochloride	GABA	GABA-A receptor agonist
689	9	H07	3.13002	0.792918	1.96147	1.65258	K 3375	189.172	Kynurenic acid	4-Hydroxyquinoline-2-carboxylic acid	Glutamate	Excitatory amino acid receptor antagonist; blocks kainic acid-induced neurotoxicity; metabolite of tryptophan
690	6	D05	3.00869	0.911294	1.95999	1.48308	D 9190	231.083	DCEBIO	5,6-Dichloro-1-ethyl-1,3-dihydro- 2H-benzimidazol-2-one	K+ Channel	Increases epithelial chloride secretion through the synergistic activation of a basolateral membrane-located K+ channel (hlK1) and an apical membrane Cl- conductance
691	3	D02	1.50287	2.40656	1.95471	0.639003	B 2377	137.964	N-Bromoacetamide	NBA	Na+ Channel	Removes fast inactivation of Na+ currents and transient K+ currents; chemical modifier
692	14	C04	2.79972	1.10209	1.95091	1.2004	R 9644	244.209	Ribavirin	1-beta-D-Ribofuranosyl-1,2,4-triazole-3-carboxamide	Cell Cycle	Antiviral agent; its metabolite, ribavirin 5'-phosphate, is an inhibitor of inosine monophosphate (IMP) dehydrogenase
693	3	C05	0.769938	3.11335	1.94164	1.65704	B 7880	430.089	8-Bromo-cAMP sodium	8-Bromoadenosine-3',5'-cyclophosphate sodium	Cyclic Nucleotides	Membrane-permeable analog of cAMP
694	11	H06	3.96539	-0.0858608	1.93976	2.86466	N 1530	354.409	Nomifensine maleate	1,2,3,4-Tetrahydro-2-methyl-4-phenyl-8-isoquinolinamine maleate	Dopamine	Dopamine reuptake inhibitor; antidepressant
695	2	B08	2.28084	1.59768	1.93926	0.48307	A-155	173.17	trans-(±)-ACPD	trans-(±)-1-Amino-1,3-cyclopentanedicarboxylic acid	Glutamate	Metabotropic glutamate receptor agonist
696	13	A03	2.97538	0.887593	1.93149	1.47629	P 7412	424.333	Pirenzepine dihydrochloride	5,11-Dihydro-11-_x000D_ [(4-methyl-1-piperazinyl)acetyl]-6H-pyrido[2,3-b][1,4]benzodiazepin-6-one dihydrochloride	Cholinergic	Selective M1 muscarinic acetylcholine receptor antagonist
697	9	G05	3.89667	-0.0471401	1.92477	2.7887	I-122	501.842	ICI 204,448 hydrochloride	NA	Opioid	kappa Opioid receptor agonist that does not cross the blood brain barrier
698	15	B05	2.6579	1.17562	1.91676	1.04813	T 0625	125.147	Taurine	2-Aminoethanesulfonic acid	Glycine	Non-selective endogenous agonist at glycine receptors
699	4	H09	2.04499	1.78347	1.91423	0.184929	C 8088	214.22	Cantharidic Acid	NA	Phosphorylation	Protein phosphatase 1 (PP1) and 2A (PP2A) inhibitor
700	3	C06	0.620067	3.20421	1.91214	1.82726	B 9929	443.421	BRL 15572	4-(3-Chlorophenyl)-alpha-(diphenylmethyl)-1-piperazineethanol hydrochloride	Serotonin	Potent and selective 5-HT1D serotonin receptor antagonist
701	16	F11	2.26586	1.55413	1.91	0.503269	Z 3003	268.222	Zardaverine	6-(4-Difluoromethoxy-3-methoxyphenyl)-3(2H)-pyridazinone	Cyclic Nucleotides	Phosphodiesterase III (PDE III) and phosphodiesterase IV (PDE IV) inhibitor
702	5	B07	2.07285	1.73819	1.90552	0.236647	D 1413	224.218	2',3'-didehydro-3'-deoxythymidine	2',3'-Anhydrothymidine; d4T	Immune System	Nucleoside analog; inhibits HIV replication in vitro
703	1	H11	3.26136	0.545853	1.90361	1.92016	A 7162	139.092	3-Aminopropylphosphonic acid	NA	GABA	GABA-B receptor agonist
704	3	E05	0.91312	2.88835	1.90074	1.3967	B 8279	278.354	Ro 20-1724	4-[(3-Butoxy-4-methoxyphenyl)methyl]-2-imidazolidione	Cyclic Nucleotides	Potent and selective cAMP phosphodiesterase inhibitor
705	5	A10	1.19694	2.601	1.89897	0.992825	D 4505	274.257	Phenytoin sodium	5,5-Diphenylhydantoin sodium	Anticonvulsant	Anticonvulsant; anti-epileptic
706	10	A11	0.280883	3.51624	1.89856	2.28774	M 6690	382.464	MDL 28170	Z-Val-Phe-CHO	Cell Cycle	Cell permeable calpain I and II inhibitor
707	14	E03	1.76555	1.99441	1.87998	0.161834	R 7150	375.943	Ro 25-6981 hydrochloride	(R-[R*,S*])-alpha-(4-Hydroxyphenyl)-beta-methyl-4-(phenylmethyl)-1-peperidinepropanol) hydrochloride	Glutamate	NR2B-selective, NMDA glutamate receptor antagonist
708	9	B03	1.07911	2.65975	1.86943	1.11769	I 6138	240.691	Idazoxan hydrochloride	RX 781094	Imidazoline	I2-imidazoline agonist; I1-imidazoline antagonist; alpha2-Adrenergic antagonist
709	8	F04	3.92804	-0.191117	1.86846	2.91268	H 2138	273.292	Hexamethonium dichloride	N,N,N,N',N',N'-Hexamethyl-1,6-hexanediaminium dichloride	Cholinergic	Nicotinic acetylcholine receptor antagonist
710	9	C07	2.90164	0.820927	1.86128	1.47128	K 1003	531.443	Ketoconazole	cis-1-Acetyl-4-[4-[[2-(2,4-_x000D_ dichlorophenyl)-2-(1H-imidazol-1-ylmethyl)-1,3-dioxolan-4-yl]methoxy]phenyl]-piperazine	Multi-Drug Resistance	Potent inhibitor of cytochrome P450c17 enzyme; antifungal agent
711	8	B04	4.12922	-0.406748	1.86124	3.20741	H 1384	109.148	Hypotaurine	2-Aminoethanesulfinic acid	Cell Stress	Antioxidant that binds hydroxyl radicals; GABA transport inhibitor
712	10	G09	2.82779	0.878957	1.85337	1.37803	M 5685	276.295	Metrazoline oxalate	1H-Imidazole, 4,5-dihydro-2-[(1E)-2-(2-methylphenyl)ethenyl,-ethandioate	Imidazoline	Potent and selective imidazoline binding site ligand
713	9	H05	3.39096	0.311362	1.85116	2.1776	I-127	313.871	ICI 118,551 hydrochloride	(±)-1-[2,3-(Dihydro-_x000D_ 7-methyl-1H-inden-4-yl)oxy]-3-[(1-methylethyl)amino]-2-butanol hydrochloride	Adrenoceptor	Highly selective beta2 adrenoceptor antagonist
714	9	D04	1.66165	2.03672	1.84919	0.265217	I 8250	307.089	3-Iodo-L-tyrosine	S(-)-3-Iodo-4-hydroxyphenylalanine	Neurotransmission	Tyrosine hydroxylase inhibitor
715	7	B03	5.02491	-1.32665	1.84913	4.49123	E 3876	125.128	N-Ethylmaleimide	NEM	Biochemistry	Sulfhydryl alkylating agent that inactivates NADP-dependent isocitrate dehydrogenase and many endonucleases
716	12	D11	1.34789	2.33401	1.84095	0.697289	P 6126	203.67	Phenylephrine hydrochloride	NA	Adrenoceptor	alpha1 Adrenoceptor agonist; mydriatic; decongestant
717	5	F08	2.1431	1.53826	1.84068	0.427689	D 3630	291.824	Diphenhydramine hydrochloride	NA	Histamine	H1 Histamine receptor antagonist
718	9	F08	2.383	1.2958	1.8394	0.768766	L 1415	582.79	L-162,313	(5,7-dimethyl-2-ethyl-3-[[4-[2(n-butyloxycarbonylsulfonamido)-5-isobutyl-3-thienyl]phenyl]methyl]imidazo[4,5,6]pyridine	Neurotransmission	Non-peptide AT1 angiotensin II receptor agonist
719	5	D05	2.66085	1.0024	1.83163	1.1727	C-223	252.746	Cirazoline hydrochloride	2-[(2-Cyclopropylphenoxy)methyl]-4,5-dihydro-1H-imidazole hydrochloride	Adrenoceptor	Selective alpha1 adrenoceptor agonist; non-selective imidazoline binding site ligand
720	3	A02	2.04503	1.61335	1.82919	0.305242	B 2050	242.033	3-Bromo-7-nitroindazole	NA	Nitric Oxide	Nitric oxide synthase (NOS) inhibitor
721	13	E03	3.10617	0.54537	1.82577	1.81076	P 7791	419.871	Prazosin hydrochloride	NA	Adrenoceptor	Peripheral alpha1 adrenoceptor antagonist
722	14	D02	2.60657	1.04189	1.82423	1.1064	R 2751	786.355	Ruthenium red	Ammoniated ruthenium oxychloride	Ion Pump	Inhibits mitchondrial Ca2+ uniporter; capsaicin antagonist
723	4	C09	1.42389	2.21944	1.82166	0.562536	C 7897	266.559	Clonidine hydrochloride	NA	Adrenoceptor	alpha2 Adrenoceptor agonist; antihypertensive
724	8	B07	3.35998	0.279333	1.81966	2.17835	H 8250	328.296	(±)-8-Hydroxy-DPAT hydrobromide	(±)-8-Hydroxy-dipropylaminotetralin hydrobromide	Serotonin	Selective 5-HT1A serotonin receptor agonist
725	1	D05	2.11906	1.51938	1.81922	0.424041	A 1784	440.422	Aminopterin	4-Aminofolic acid	Antibiotic	Dihydrofolate reductase inhibitor
726	7	C09	2.50681	1.11606	1.81144	0.983407	F 9677	384.262	Felodipine	Plendil	Ca2+ Channel	L-type calcium channel blocker
727	1	H04	2.92663	0.694496	1.81056	1.57835	R 0875	608.695	Reserpine	Methyl reserpate; 3,4,5-Trimethoxybenzoic acid ester	Serotonin	Inhibits vesicular catecholine and serotonin uptake.
728	6	G11	1.56493	2.05485	1.80989	0.346424	E 2387	308.299	5'-N-Ethylcarboxamidoadenosine	NECA	Adenosine	Potent adenosine receptor agonist with _x000D_ equal affinity at A1 and A2 receptors
729	5	C10	1.51855	2.1	1.80927	0.411146	P-152	248.328	S(-)-Pindolol	NA	Adrenergic	Beta adrenergic receptor antagonist; vasodilator. Non-selective 5-HT1 serotonin receptor ligand.
730	8	C04	2.99466	0.623436	1.80905	1.67671	H 1512	375.874	Haloperidol	NA	Dopamine	Dopamine receptor antagonist; antipsychotic
731	13	G06	2.72098	0.896258	1.80862	1.29028	P 9708	377.915	(S)-(-)-propafenone hydrochloride	(S)-1-(2-[2-Hydroxy-3-(propylamino)propoxy]phenyl)-3-phenyl-1-propanone hydrochloride	Adrenoceptor	beta-Adrenoceptor blocker; class 1C antiarrythmic agent
732	5	D08	2.09135	1.51918	1.80527	0.404588	D 2763	679.799	Dihydroergotamine methanesulfonate	NA	Serotonin	Ergot alkaloid; vasoconstrictor; competitive serotonin receptor antagonist; partial agonist at alpha adrenoceptors and D2 dopamine receptors
733	10	F11	1.94764	1.65751	1.80258	0.205156	M 7684	461.213	MRS 2159	NA	P2 Receptor	P2X1 receptor antagonist
734	5	G10	1.94728	1.65753	1.80241	0.204885	D 5385	180.167	1,7-Dimethylxanthine	Paraxanthine	Adenosine	Adenosine receptor ligand; major metabolite of caffeine
735	14	F10	1.51612	2.08752	1.80182	0.404038	S 7809	402.925	SKF 96365	1-(beta-[3-(4-Methoxyphenyl)propoxy]-4-methoxyphenethyl)-1H-imidazole hydrochloride	Ca2+ Channel	Selective inhibitor of receptor-mediated and voltage-gated Ca2+ entry
736	7	F07	3.60398	-0.00963787	1.79717	2.55521	F 6627	130.079	5-Fluorouracil	5-FU	Cell Cycle	Thymidylate synthetase inhibitor; leads to accumulation of cells in S phase
737	1	C11	2.3047	1.25298	1.77884	0.743681	A 6883	384.317	Atropine methyl bromide	NA	Cholinergic	Competitive muscarinic acetylcholine receptor antagonist
738	5	D03	2.92843	0.622915	1.77567	1.63024	C-117	319.32	5-Carboxamidotryptamine maleate	5-CT; AH-21467	Serotonin	5-HT7 Serotonin receptor agonist
739	4	D02	2.66011	0.881081	1.77059	1.25796	C 3130	402.492	Cortisone 21-acetate	21-Acetoxy-4-pregnen-17alpha-ol-3,11,20-trione	Hormone	Anti-inflammatory cortisol
740	14	H07	3.29927	0.236935	1.7681	2.1654	S 2381	464.135	DL-Stearoylcarnitine chloride	NA	Phosphorylation	Protein kinase C (PKC) inhibitor
741	15	B06	2.29663	1.23001	1.76332	0.754218	T 1633	179.18	Theophylline	1,3-Dimethylxanthine	Adenosine	Selective A1 adenosine receptor antagonist.
742	16	C04	2.16978	1.35501	1.7624	0.576128	T 9778	284.361	Tropicamide	Ro 1-7683	Cholinergic	M4 muscarinic acetylcholine receptor antagonist
743	5	B05	1.14376	2.36077	1.75226	0.860558	C-203	198.605	2-Chloro-2-deoxy-D-glucose	2-Chloro-DG	Biochemistry	Analog of 2-fluoro-2-deoxyglucose
744	11	D11	0.986874	2.51682	1.75185	1.08184	N 9007	449.892	Noscapine hydrchloride	Narcotine	Opioid	Antitussive; naturally occurring opium alkaloid
745	5	C04	2.32939	1.17294	1.75116	0.817734	C-144	248.116	1-(m-Chlorophenyl)-biguanide hydrochloride	m-CPBG hydrochloride	Serotonin	5-HT3 serotonergic receptor agonist
746	4	F06	0.682941	2.81479	1.74887	1.50745	C 5976	465.802	CL 316,243	Disodium 5-[(2R)-2-[[(2R)-2-(3-Chlorophenyl)-2-hydroxyethyl]amino]propyl]-1,3-benzodioxole-2,2-dicarboxylate	Adrenoceptor	Beta3 adrenoceptor agonist; anti-obesity agent
747	3	F02	1.65886	1.82632	1.74259	0.118412	B 2417	356.217	Benzamil hydrochloride	N-(Benzylamidino)-3,5-diamino-6-chloropyrazinecarboxamide hydrochloride	Ion Pump	Selective and potent blocker of Na+/H+ and Na+/Ca2+ channels
748	16	G02	1.92625	1.55478	1.74051	0.262671	T 7822	297.27	Tyrphostin AG 538	(alphaE)-alpha-[(3,4-Dihydroxyphenyl)methylene]-3,4-dihydroxy-beta-oxo-benzenepropanenitrile	Phosphorylation	Insulin growth factor 1 (IGF-1) receptor protein tyrosine kinase inhibitor
749	3	G05	2.0089	1.45744	1.73317	0.389941	B 8406	414.365	Bretylium tosylate	2-Bromo-N-ethyl-N,N-dimethylbenzenemethanaminium 4-methyl-benzenesulfontate	Adrenoceptor	Adrenergic neuron blocking agent; antiarrhythmic; sympathomimetic
750	15	A06	1.60924	1.85701	1.73313	0.175203	T 1516	337.937	Trihexyphenidyl hydrochloride	NA	Cholinergic	Muscarinic acetylcholine receptor antagonist; centrally acting anticholinergic
751	8	E08	2.36608	1.09109	1.72858	0.901558	H 9523	212.681	Serotonin hydrochloride	5-HT hydrochloride	Serotonin	Endogenous neurotransmitter
752	14	C10	2.30697	1.14685	1.72691	0.820329	S 7395	431.942	Spiperone hydrochloride	R 5147 hydrochloride; Spiroperidol hydrochloride	Dopamine	Selective D2 dopamine receptor antagonist.
753	2	A08	2.43382	1.00194	1.71788	1.01249	A-145	376.394	1-Allyl-3,7-dimethyl-8-p-sulfophenylxanthine	NA	Adenosine	Weak A2 adenosine receptor antagonist; water soluble
754	9	B09	1.61731	1.81574	1.71652	0.140306	L 2536	430.954	LY-310,762 hydrochloride	NA	Serotonin	Potent, selective 5-HT 1D serotonin receptor antagonist.
755	9	D07	1.97422	1.44317	1.7087	0.375507	K 1136	376.413	Ketorolac tris salt	Toradol	Prostaglandin	Non-steroidal anti-inflammatory (NSAID) drug
756	15	E11	2.49786	0.913723	1.70579	1.12015	T 7188	284.733	TFPI hydrochloride	S-Ethyl N-(4-[Trifluoromethyl]phenyl)isothiourea	Nitric Oxide	Nitric oxide synthase (NOS) inhibitor selective for neuronal isoform
757	9	H04	3.18578	0.220174	1.70298	2.097	I 9778	548.664	CR 2945	Itriglumide	Cholecystokinin	Selective gastrin/CCK(B) receptor antagonist
758	4	C07	1.12821	2.27492	1.70157	0.810843	C 6048	493.52	Cefmetazole sodium	CS-1170; SKF-83088	Antibiotic	Semi-synthetic antibiotic derived from cephamycin C; interferes with cell wall synthesis
759	9	B05	1.12161	2.27899	1.7003	0.81839	I-106	206.287	S(+)-Ibuprofen	S-(+)-2-(4-Isobutylphenyl)propionic acid	Prostaglandin	Active enantiomer of Ibuprofen; NSAID
760	11	E11	1.28796	2.10853	1.69825	0.580228	N 9765	548.598	(+)-Nicotine (+)-di-p-toluoyl tartrate	R(+)-3-(1-Methyl2-pyrrolidinyl)pyridinium (+)di-p-toluoyl tartrate	Cholinergic	Less active enantiomer of naturally-occurring (-)-nicotine
761	4	H04	2.34623	1.05015	1.69819	0.916461	C 4662	525.601	Carbetapentane citrate	1-Phenyl-cyclopentanecarboxylic acid 2-[2-(Diethylamino)ethoxy]ethyl ester citrate	Opioid	Opioid receptor ligand with high affinity toward sigma1 sites; antitussive
762	8	D10	1.63547	1.75924	1.69736	0.087521	I 0157	230.312	Ibudilast	KC-404	Cyclic Nucleotides	Phosphodiesterase IV (PDE IV) inhibitor
763	5	H09	2.03935	1.35516	1.69725	0.483798	D 4434	288.857	Clodronic acid	Cl2MDP; Clodronic acid disodium magnesium salt; DMDP	Cytoskeleton and ECM	Matrix metalloproteinase 1 (MMP1) and collagenase inhibitor
764	9	C10	2.1059	1.28465	1.69527	0.580706	L 5647	270.805	Lidocaine hydrochloride	NA	Na+ Channel	Anti-arrhythmic; local anesthetic
765	14	D04	2.07428	1.30204	1.68816	0.546053	R-101	350.87	Ranitidine hydrochloride	Zantac	Histamine	H2 Histamine receptor antagonist; anti-ulcer agent
766	3	D11	0.307668	3.06375	1.68571	1.94885	C 2235	252.188	CB 1954	5-(1-Aziridinyl)-2,4-dinitrobenzamide	DNA	Prodrug activated by NAD(P)H quinone oxidoreductase-2
767	8	F07	3.95133	-0.589053	1.68114	3.21053	H 8653	328.296	(±)-7-Hydroxy-DPAT hydrobromide	(±)-7-OH-DPAT HBr; (±)-Hydroxy-dipropylaminotetralin hydrobromide	Dopamine	Selective D3 dopamine receptor agonist
768	2	F02	0.257851	3.09787	1.67786	2.0082	A 7755	292.466	5alpha-Androstane-3alpha,17beta-diol	Dihydroandrosterone; 3alpha,17beta-Dihydroxy-5alpha-androstane	Hormone	Testosterone metabolite; affects sperm maturation and survival
769	9	C11	2.41381	0.939228	1.67652	1.04268	L 9539	373.858	L-655,240	3-[1-(4-Chlorobenzyl)-5-fluoro-3-methyl-indol-2-yl]-2,2-dimethyl propanoic acid	Thromboxane	Thromboxane A2 (TXA2) receptor antagonist
770	4	C05	2.02567	1.32031	1.67299	0.498763	C 4915	390.87	(+)-Chlorpheniramine maleate	(gammaS)-gamma-(4-Chlorophenyl)-N,N-dimethyl-2-pyridinepropanamine maleate	Histamine	H1 Histamine receptor antagonist; active isomer
771	15	C02	2.19164	1.15242	1.67203	0.73484	B 5559	391.772	BRL 52537 hydrochloride	(+/-)-1-(3,4-Dichlorophenyl)acetyl-2-(1-pyrrolidinyl)methylpiperidine hydrochloride	Neurotransmission	Kappa/mu opioid receptor agonist.
772	4	C04	1.73928	1.59829	1.66879	0.099695	C 4418	153.158	L-Cysteinesulfinic Acid	NA	Glutamate	Putative excitatory amino acid neurotransmitter
773	14	E10	0.996725	2.3078	1.65226	0.927069	S 7771	341.432	(-)-Sulpiride	(-)-5-Aminosulfonyl-N-[(1-ethyl-2-pyrrolidinyl)methyl]-2-methoxybenzamide	Dopamine	D2 dopamine receptor antagonist; antipsychotic
774	3	B09	0.506896	2.79389	1.65039	1.61715	C 0331	266.73	6-Chloromelatonin	N-Acetyl-6-chloro-5-methoxytryptamine	Melatonin	Melatonin receptor agonist
775	9	E07	1.97579	1.32211	1.64895	0.462219	K 1751	254.288	Ketoprofen	2-(3-Benzoylphenyl)propionic acid	Prostaglandin	COX-1 selective non-steroidal anti-inflammatory (NSAID) drug
776	3	H05	1.02538	2.26766	1.64652	0.87843	B 0936	244.271	BRL 50481	5-Nitro-2-N,N-trimethylbenzenesulfonamide	Phosphodiesterase	Phosphodiesterase 7 (PDE7) inhibitor
777	5	D09	1.71132	1.57987	1.64559	0.0929465	D 3900	302.85	Desipramine hydrochloride	NA	Adrenoceptor	Antidepressant
778	2	A11	1.79119	1.49677	1.64398	0.208186	B 0753	101.106	2,3-Butanedione monoxime	Diacetyl monoxime	K+ Channel	Blocks ATP-sensitive K+ channels
779	14	G06	3.57597	-0.290797	1.64259	2.73421	S 1316	808.986	Seglitide	MK 678	Somatostatin	Selective sst2 somatostatin receptor agonist
780	16	D07	1.61684	1.6636	1.64022	0.0330642	U-108	301.835	S(-)-UH-301 hydrochloride	S(-)-5-Fluoro-8-hydroxy-DPAT hydrochloride	Serotonin	Potent and selective 5-HT1A serotonin receptor antagonist.
781	6	B11	1.53749	1.7403	1.63889	0.143407	E 1383	588.571	Etoposide	Lastet	Apoptosis	Topoisomerase II inhibitor; induces apoptosis; cell cycle inhibitor
782	1	C08	1.7095	1.56715	1.63833	0.100657	A 4638	277.266	Azathioprine	NA	P2 Receptor	Purine analog; purine synthesis inhibitor; immunosuppressant
783	1	A06	1.64761	1.62835	1.63798	0.0136213	A 2129	103.122	GABA	gamma-Aminobutyric acid	GABA	Endogenous neurotransmitter
784	10	D11	1.74592	1.52906	1.63749	0.153342	M 7065	375.902	MK-912	L-657,743 hydrochloride	Adrenoceptor	Selective alpha2A adrenoreceptor agonist
785	1	D09	1.8967	1.37816	1.63743	0.366659	A 5376	180.162	Acetylsalicylic acid	O-Acetylsalicylic acid; Aspirin	Prostaglandin	COX inhibitor; antithrombotic
786	5	E07	1.38772	1.86601	1.62687	0.338201	D 1542	169.609	1,4-Dideoxy-1,4-imino-D-arabinitol	DAB; 2-Hydroxymethyl-3,4-pyrrolidinediol	Phosphorylation	Allosteric glycogen phosphorylase inhibitor
787	4	B07	1.71307	1.53581	1.62444	0.125345	C 6042	320.31	5'-(N-Cyclopropyl)carboxamidoadenosine	CPCA	Adenosine	Potent A2 adenosine receptor agonist
788	4	A05	2.16297	1.07448	1.61873	0.769677	C 4895	347.396	Cephalexin hydrate	NA	Antibiotic	Semi-synthetic cephalosporin antibiotic; interferes with cell wall synthesis
789	8	E07	2.50897	0.710935	1.60995	1.27141	H 8645	383.405	(+)-Hydrastine	(+)-beta-Hydrastine 1(S),9(R)	GABA	Potent competitive GABA-A receptor antagonist which is more potent than bicuculline; isolated from Corydalis stricta
790	9	E09	1.42306	1.78245	1.60275	0.254123	L 3791	256.096	Lamotrigine	GI 267119X; 6-(2,3-dichlorophenyl)-1,2,4-triazine-3,5-diamine	Anticonvulsant	Anticonvulsant
791	3	A08	1.35294	1.8522	1.60257	0.353033	B-154	233.703	BU224 hydrochloride	2-(4,5-Dihydroimidazol-2-yl)-quinoline hydrochloride	Imidazoline	I2 Imidazoline receptor antagonist
792	15	D05	2.56789	0.635575	1.60173	1.36635	T 0891	270.353	Tolbutamide	NA	Hormone	Oral hypoglycemic agent; stimulates pancreatic islet cells to secrete insulin
793	12	F11	0.452229	2.75053	1.60138	1.62515	P 6500	138.173	Pentylenetetrazole	Metrazole	Neurotransmission	Non-specific CNS stimulant; convulsant
794	8	C09	0.979552	2.22108	1.60031	0.877891	H-120	329.811	HA-1004 hydrochloride	N-(2-Guanidinoethyl)-5-isoquinolinesulfonamide hydrochloride	Phosphorylation	Potent inhibitor of cAMP- and cGMP-dependent protein kinases; because it has low affinity for protein kinase C, HA-1004 serves as an excellent negative control of H-7 HCl
795	10	H04	2.14738	1.02932	1.58835	0.790588	M 2011	305.207	Melphalan	L-Phenylalanine mustard	DNA Metabolism	Antineoplastic; forms DNA intrastrand crosslinks by bifunctional alkylation in 5'-GGC sequences
796	15	C11	1.47831	1.67687	1.57759	0.1404	T 7040	184.199	Tyrphostin 1	(4-Methoxybenzylidene)malononitrile	Phosphorylation	EGFR tyrosine kinase inhibitor
797	5	D04	3.17147	-0.0215982	1.57494	2.25784	C-145	629.558	2-Chloroadenosine triphosphate tetrasodium	2-Chloro-ATP tetrasodium	P2 Receptor	P2Y receptor agonist
798	14	F07	1.44739	1.70086	1.57413	0.179225	S 2201	111.531	Semicarbazide hydrochloride	Hydrazine carboxamide hydrochloride	Neurotransmission	Monoamine oxidase (MAO) inhibitor
799	10	H09	2.01323	1.1319	1.57256	0.623196	M 6191	276.681	GW9662	2-Chloro-5-nitro-N-phenyl-benzamide	Transcription	Irreversible peroxisome proliferator-activated receptor-gamma (PPAR-gamma) inhibitor
800	5	G02	3.93566	-0.799934	1.56786	3.34857	C-101	304.395	8-Cyclopentyl-1,3-dipropylxanthine	DPCPX; PD 116,948	Adenosine	Selective A1 adenosine receptor antagonist
801	16	D11	2.01865	1.11512	1.56688	0.638892	Z 0878	271.281	Zaprinast	1,4-Dihydro-5-(2-propoxyphenyl)-7H-1,2,3-triazolo[4,5-d]pyrimidin-7-one	Cyclic Nucleotides	Selective cGMP-phosphodiesterase type V inhibitor
802	15	G02	4.02678	-0.901434	1.56267	3.48477	S-003	248.758	1-(1-Naphthyl)piperazine hydrochloride	NA	Serotonin	5-HT2 serotonin receptor antagonist
803	15	C05	2.05329	1.06638	1.55984	0.69785	T 0780	480.095	Thiothixene hydrochloride	SKF-5019 hydrochloride	Dopamine	Dopamine receptor antagonist; antipsychotic
804	7	E10	1.52926	1.59028	1.55977	0.0431504	G 2128	183.593	L-Glutamic acid hydrochloride	S(+)-1-Aminopropane-1,3-dicarboxylic acid hydrochloride	Glutamate	Endogenous excitatory amino acid neurotransmitter
805	14	C05	2.43685	0.679702	1.55827	1.24249	R-116	234.201	Riluzole	2-Amino-6-(trifluoromethoxy)-benzothiazole	Glutamate	Glutamate release inhibitor; anticonvulsant
806	1	B09	1.59016	1.52626	1.55821	0.0451774	A 5282	197.129	(±)-2-Amino-5-phosphonopentanoic acid	(±)-AP-5; (±)-AP-V	Glutamate	NMDA glutamate receptor antagonist
807	15	C06	1.87807	1.23809	1.55808	0.452536	T 1694	101.106	(E)-4-amino-2-butenoic acid	TACA	GABA	Potent GABA-C receptor agonist.
808	3	B10	-0.18892	3.29247	1.55177	2.46171	C 0987	290.45	CGP-13501	3-(3',5'-Di-tert-butyl-4'-hydroxy)phenyl-2,2-dimethylpropanal	GABA	Positive allosteric modulator of GABA-B receptors
809	5	B10	1.20296	1.88289	1.54292	0.480783	D 4526	315.846	Doxepin hydrochloride	NA	Adrenoceptor	Antidepressant; antipruritic
810	5	C05	2.14909	0.922592	1.53584	0.867261	C-207	378.346	4'-Chloro-3-alpha-(diphenylmethoxy)tropane hydrochloride	NA	Dopamine	Dopamine reuptake blocker.
811	13	A05	0.997938	2.05605	1.52699	0.748199	P 8782	173.17	(±)-cis-Piperidine-2,3-dicarboxylic acid	NA	Glutamate	Excitatory amino acid; NMDA glutamate receptor agonist
812	16	E04	-0.00743524	3.05714	1.52485	2.16698	T-103	445.889	Trifluperidol hydrochloride	R 2498 hydrochloride; Triperidol hydrochloride	Dopamine	Dopamine receptor antagonist; antipsychotic
813	2	B09	0.862112	2.1785	1.5203	0.930825	A-196	173.581	SKF 97541 hydrochloride	3-Aminopropyl-(methyl)phosphinic acid hydrochloride	GABA	Selective GABA-B receptor agonist; GABA-C receptor antagonist
814	9	E08	1.52501	1.51487	1.51994	0.00716593	L 1011	364.876	Labetalol hydrochloride	2-Hydroxy-5-(1-hydroxy-2-[(1-methyl-3-phenylpropyl)amino]ethyl)benzamide hydrochloride	Adrenoceptor	Competitive beta-adrenoceptor antagonist
815	1	E05	1.94726	1.07781	1.51253	0.614795	A 1824	218.258	N-Acetyl-5-hydroxytryptamine	N-Acetylserotonin; Normelatonin	Melatonin	Immediate precursor of melatonin
816	9	A11	-0.00198153	3.01654	1.50728	2.13442	L 8789	360.007	LFM-A13_x000D_	alpha-Cyano-beta-hydroxy-beta-methyl-N-(2,5-dibromophenyl)propenamide	Phosphorylation	Potent and selective inhibitor of Bruton's tyrosine kinase (BTK)
817	8	C11	1.01502	1.99353	1.50428	0.691915	I 1637	412.371	Ipratropium bromide	Atropine isopropyl bromide	Cholinergic	Muscarinic acetylcholine receptor antagonist; bronchodilator
818	1	B08	1.66994	1.33319	1.50157	0.238119	A 4562	294.145	5-(N,N-Dimethyl)amiloride hydrochloride	_x000D_ 3-Amino-N-(aminoiminoethyl)-5-(dimethylamino)-6-chloropyrazinecarboxamide hydrochloride; DMA	Ion Pump	Selective blocker of Na+/H+ antiport
819	2	A10	1.54487	1.45707	1.50097	0.0620812	A-243	145.116	cis-Azetidine-2,4-dicarboxylic acid	NA	Glutamate	NMDA glutamate receptor modulator
820	8	D09	2.34509	0.649102	1.4971	1.19925	H-121	364.296	H-7 dihydrochloride	1-(5-Isoquinolinesulfonyl)-2-methylpiperazine dihydrochloride	Phosphorylation	Potent inhibitor of protein kinase C and cAMP-dependent protein kinase
821	14	D10	1.94954	1.04325	1.4964	0.640847	S 7690	370.412	SR 2640	2-[[3-(2-Quinolinylmethoxy)phenyl]amino]-benzoic acid; QMPB	Leukotriene	Subtype specific CysLT1 leukotriene receptor antagonist.
822	2	B11	1.71296	1.27631	1.49463	0.308757	S 5192	380.494	SB 222200	NA	Tachykinin	Non-peptide NK3 tachykinin receptor antagonist.
823	7	C10	2.80549	0.172214	1.48885	1.86201	G 0668	395.471	GW2974	N4-(1-Benzyl-1H-indazol-5-yl)-N6,N6-dimethyl-pyrido[3,4-d]pyrimidine4-4,6-diamine	Phosphorylation	Dual EGFR and ErbB-2 receptor tyrosine kinase inhibitor
824	5	B02	2.33697	0.606008	1.47149	1.22397	C 9901	349.393	N6-Cyclohexyladenosine	CHA	Adenosine	Selective A1 adenosine receptor agonist
825	3	E11	-0.0443407	2.98529	1.47048	2.14227	C 2321	255.149	Carcinine dihydrochloride	beta-Alanylhistamine dihydrochloride	Cell Stress	Antioxidant; hydroxy radical scavanger
826	13	F08	1.63076	1.29931	1.46504	0.234372	I 0658	311.34	IC 261	1,3-Dihydro-3-[(2,4,6-trimethoxyphenyl)methylene]-2H-indol-2-one	Phosphorylation	Casein kinase-1 (CK-1delta/epsilon) inhibitor.
827	7	B08	2.09532	0.811196	1.45326	0.908013	F 6889	337.446	Famotidine	N'-(Aminosulfonyl)-3-([2-(diaminomethyleneamino)-4-thiazolyl]methylthio)propanamidine	Histamine	H2 Histamine receptor antagonist
828	1	A11	1.41756	1.48204	1.4498	0.0455901	A 6671	385.508	Actinonin	3-[[1-[(2-(Hydroxymethyl)-1-pyrrolidinyl)carbonyl]-2-methylpropyl]carbamoyl]octanohydroxamic acid	Biochemistry	Leucine aminopeptidase inhibitor
829	13	H07	2.83132	0.0631692	1.44725	1.95738	P-108	343.345	N6-Phenyladenosine	NA	Adenosine	Potent A1 adenosine receptor agonist
830	15	C09	1.00831	1.87753	1.44292	0.61463	T 4693	448.439	Tyrphostin AG 537	Bis-Tyrphostin	Phosphorylation	EGFR protein tyrosine kinase inhibitor
831	6	C11	1.73459	1.15108	1.44284	0.412603	E 1779	523.74	ET-18-OCH3	3,5,9-Trioxa-4-phosphaheptacosan-1-aminium	Lipid	Phosphoinositide-specific Phospholipase C (PI-PLC) inhibitor
832	14	B06	1.05381	1.82579	1.4398	0.545869	S 0278	308.83	(±)-Sotalol hydrochloride	N-(4-[1-Hydroxy-2-(isopropylamino)ethyl]phenyl)methanesulfonamide hydrochloride	Adrenoceptor	Potent beta-adrenoceptor antagonist, a class III antiarrythmic; prolongs the action potential and increases the refractory period
833	13	A07	1.05801	1.80868	1.43334	0.530805	P 9879	272.778	Procaine hydrochloride	Novocaine hydrochloride	Na+ Channel	Na+ channel blocker
834	14	E06	1.09797	1.76485	1.43141	0.471556	S 0752	167.209	(±)-Synephrine	4-hydroxy-alpha-(methylaminomethyl)benzyl alcohol	Adrenoceptor	alpha-Adrenoceptor agonist; vasoconstrictor
835	16	C03	2.07526	0.784545	1.4299	0.912674	T 8160	314.214	3-Tropanyl-3,5-dichlorobenzoate	MDL-72222	Serotonin	Selective 5-HT3 serotonin receptor antagonist
836	6	F02	4.53641	-1.68053	1.42794	4.39604	D 6908	301.517	DL-erythro-Dihydrosphingosine	DL-Sphinganine	Phosphorylation	Protein kinase C, phospholipase A2, and phospholipase D inhibitor
837	6	E02	3.59449	-0.743198	1.42565	3.06721	D 6899	318.137	Diclofenac sodium	2-[(2,6-Dichlorophenyl)amino]benzeneacetic acid sodium	Prostaglandin	Cyclooxygenase inhibitor; anti-inflammatory
838	13	A04	1.3545	1.47604	1.41527	0.0859384	P 8227	444.256	1,3-PBIT dihydrobromide	Phenylene-1,3-bis(ethane-2-isothiourea) dihydrobromide	Nitric Oxide	Potent inducible nitric oxide synthase (iNOS) inhibitor; endothelial NOS (eNOS) inhibitor
839	4	F05	1.20985	1.608	1.40893	0.281533	C 5134	301.691	2-Chloroadenosine	2-CADO	Adenosine	Adenosine receptor agonist with selectivity for A1 over A2
840	15	D03	2.0939	0.721603	1.40775	0.970361	S-106	368.233	SR-95531	2-(3-Carboxypropyl)-3-amino-6-(4-methoxyphenyl)pyridazinium bromide	GABA	Specific GABA-A receptor antagonist; does not affect GABA-transaminase or glutamate-decarboxylase activities.
841	7	D11	2.14691	0.656243	1.40158	1.05406	G 6649	270.244	Genistein	5,7-Dihydroxy-3-(4-hydroxyphenyl)-4H-1-benzopyran-4-one	Phosphorylation	Cytotoxic inhibitor of tyrosine kinase and topoisomerase II kinase
842	3	C02	0.720606	2.08081	1.40071	0.961808	B 2292	241.254	O6-benzylguanine	NA	DNA Repair	Irreversible inhibitor of the mammalian DNA repair protein, O6-alkylguanine-DNA alkyltransferase
843	1	E10	1.63856	1.15798	1.39827	0.339823	A 6134	236.11	Arecoline hydrobromide	1-Methyl-1,2,5,6-tetrahydro-3-pyridinecarboxylic acid methyl ester hydrobromide	Cholinergic	Acetylcholine receptor agonist
844	3	F03	1.73631	1.06013	1.39822	0.478134	B 5002	307.102	5-Bromo-2'-deoxyuridine	Br-dU; 5-Bromo-1-(2-deoxy-beta-D-ribofuranosyl)uracil	DNA Metabolism	Thymidine analog; incorporated into DNA during S-phase of cell cycle
845	7	A10	1.19434	1.59767	1.396	0.285199	D 8816	268.362	N-(3,3-Diphenylpropyl)glycinamide	N20C	Glutamate	NMDA glutamate receptor open channel blocker.
846	4	F03	1.39825	1.39222	1.39523	0.004265	C 4024	236.276	Carbamazepine	5H-Dibenz[b,f]azepine-5-carboxamide	Anticonvulsant	Analgesic; anticonvulsant
847	8	F10	2.01177	0.772462	1.39212	0.876324	I 0404	277.285	Indirubin-3'-oxime	Indirubin-3'-monoxime	Phosphorylation	Cyclin dependent kinase (CDK) inhibitor; competes with ATP for catalytic subunit binding
848	9	H06	1.74792	1.02407	1.38599	0.511839	J 4252	327.43	JWH-015	(2-Methyl-1-propyl-1H-indol-3-yl)-1-naphthalenylmethanone	Cannabinoid	Selective CB2 cannabinoid receptor agonist
849	13	D03	2.15108	0.620649	1.38587	1.08218	P 7780	376.952	Propionylpromazine hydrochloride	NA	Dopamine	D2 dopamine receptor antagonist; phenothiazine antipsychotic
850	3	C03	0.633009	2.12274	1.37787	1.0534	B 3650	137.61	Betaine aldehyde chloride	(Formylmethyl)trimethylammonium chloride	Cholinergic	Intermediate in choline-betaine osmoregulatory pathway; product of choline dehydrogenation
851	4	A04	1.68818	1.06442	1.3763	0.441069	C 4382	182.652	Carbachol	Carbamylcholine chloride	Cholinergic	Acetylcholine receptor agonist
852	10	H02	2.12932	0.621605	1.37546	1.06611	L-131	363.293	L-745,870 hydrochloride	3-[[4-(4-Chlorophenyl)piperazin-1-yl]methyl]-1H-pyrrolo[2,3-b]pyridine hydrochloride	Dopamine	Selective D4 dopamine receptor antagonist
853	1	A10	0.605134	2.1421	1.37362	1.0868	A 5909	313.83	N-Acetylprocainamide hydrochloride	Acedainide; N-Acetylnovocainamide hydrochloride; NAPA	Na+ Channel	Blocks Na+ channels and appears to have Class III anti-arrhythmic activity;_x000D_ metabolite of Procainamide
854	14	E04	2.24487	0.501753	1.37331	1.23257	R-103	477.581	Ritanserin	6-[2-[4-bis(4-Fluorophenyl)methylene]-1-piperidinyl]-_x000D_ ethyl]-7-methyl-5H-thiazolo[3,2-a]pyrimidin-5-one	Serotonin	Potent 5-HT2 serotonin receptor antagonist which passes the blood-brain barrier
855	10	H08	2.43342	0.298904	1.36616	1.50933	M 5379	180.227	L-Methionine sulfoximine	L-S-(3-Amino-3-carboxypropyl)-S-methylsulfoximine	Glutamate	Ornithine decarboxylase activator; glutamine synthetase inhibitor
856	5	B11	0.682279	2.04819	1.36523	0.965844	D 5689	246.312	DM 235	NA	Nootropic	Potent nootropic agent
857	12	H02	2.36052	0.358486	1.3595	1.41565	B 9305	368.477	BW 245C	(R*,S*)-(+/-)-3-(3-cyclohexyl-3-hydroxypropyl)-2,5-dioxo-4-imidazolineheptanoic acid	Prostanoids	Potent, selective DP prostanoid receptor agonist.
858	4	G05	0.464736	2.24644	1.35559	1.25985	C 5259	196.679	Bethanechol chloride	Carbamyl-beta-methylcholine chloride	Cholinergic	Muscarinic acetylcholine receptor agonist; resistant to acetylcholinesterase and non-specific cholinesterases
859	16	H05	0.0783063	2.62729	1.3528	1.8024	U 1508	361.529	U-75302	6-[6-(3-Hydroxy-1E,5Z-undecadienyl)-2-pyridinyl]-1,5-hexanediol	Leukotriene	BLT1 leukotriene receptor agonist
860	3	A05	0.749266	1.9466	1.34793	0.846642	B 7651	280.367	Brefeldin A from Penicillium brefeldianum	BFA; Ascotoxin, Cyanein	Cytoskeleton and ECM	Fungal metabolite that disrupts the structure and function of the Golgi apparatus
861	13	D07	1.21718	1.47509	1.34614	0.182375	P-103	255.791	S(-)-3PPP hydrochloride	Preclamol hydrochloride	Dopamine	Dopamine autoreceptor agonist; postsynaptic dopamine receptor antagonist
862	7	B09	1.49862	1.19178	1.3452	0.216967	F 9552	804.902	Formoterol	(R*,R*)-N-[2-hydroxy-5-[1-hydroxy-2-[[2-(4-methoxyphenyl)-1-methylethyl]amino]ethyl]phenyl]formamide	Adrenoceptor	beta2-Adrenoceptor agonist
863	7	F09	3.09857	-0.410221	1.34417	2.48109	F-124	260.254	Furafylline	3-(2-Furanylmethyl)-3,7-dihydro-1,8-dimethyl-1H-purine-2,6-dione	Biochemistry	Cytochrome P4501A2 inhibitor
864	5	B06	1.82362	0.862516	1.34307	0.679604	D 0411	381.86	WB-4101 hydrochloride	2-(2,6-Dimethoxyphenoxyethyl)aminomethyl-1,4-benzodioxane hydrochloride	Adrenoceptor	alpha1A Adrenoceptor antagonist
865	4	B03	2.6342	0.0450324	1.33962	1.83082	C 3909	102.093	D-Cycloserine	R(+)-4-Amino-3-isoxazolidinone	Glutamate	Excitatory amino acid; partial agonist at the glycine modulatory site of the NMDA glutamate receptor
866	16	E07	1.56655	1.10256	1.33455	0.328091	U-109	301.835	R(+)-UH-301 hydrochloride	R(+)-5-Fluoro-8-hydroxy-DPAT hydrochloride	Serotonin	Potent and selective 5-HT1A serotonin receptor agonist
867	14	G03	3.11691	-0.448316	1.3343	2.521	R 7772	354.459	Roscovitine	(R)-2-(1-Ethyl-2-hydroxyethylamino)-6-benzylamino-9-isopropylpurine	Phosphorylation	Potent, selective inhibitor of cyclin-dependent kinases (CDKs)
868	16	C11	0.32837	2.33813	1.33325	1.42111	Y-102	304.352	YC-1	3-(5'-Hydroxymethyl-2'-furyl)-1-benzyl indazole	Cyclic Nucleotides	NO-independent guanylyl cyclase activator
869	14	B11	-0.0769883	2.72996	1.32649	1.98482	C 7238	592.782	CV-3988	(+/-)-(3-(N-Octadecylcarbamoyloxy)-2-methoxy)propyl-2-thiazolioethyl phosphate	Cytokines & Growth Factors	Competitive platelet activating factor (PAF) receptor antagonist. Inhibits PAF-induced human platelet aggregation and bronchoconstriction in the guinea pig.
870	5	B04	2.11983	0.529843	1.32484	1.12429	Y 0503	320.265	Y-27632 dihydrochloride	(R)-(+)-trans-4-(1-Aminoethyl)-N-(4-Pyridyl)cyclohexanecarboxamide dihydrochloride	Phosphorylation	Highly potent, cell-permeable, and selective Rho-associated coiled-coil forming protein serine/threonine kinase (ROCK) inhibitor. Also inhibits ROCK-II with equal potency. The inhibition is competitive with respect to ATP.
871	3	A06	0.668469	1.97849	1.32348	0.926323	B 9308	417.556	BP 897	N-[4-(4-(2-methoxyphenyl)piperazinyl)butyl]-2-naphthamide	Dopamine	Partially selective D3 dopamine receptor agonist
872	15	G09	2.43919	0.206239	1.32272	1.57894	T 5515	781.462	Thio-NADP sodium	Thionicotinamide adenine dinucleotide phosphate sodium	Intracellular Calcium	Blocks nicotinate adenine dinucleotide phosphate (NAADP)-induced Ca2+ release
873	9	B11	0.919122	1.72279	1.32095	0.568276	L 9283	286.243	Luteolin	3',4',5,7-Tetrahydroxyflavone	Cell Stress	Hydroxylated flavone derivative; strong antioxidant and radical scavenger
874	16	D09	0.424826	2.21487	1.31985	1.26575	X 3628	366.739	XK469	2-(4-((7-Chloro-2-quinoxalinyl)oxy)phenoxy)propionic acid	Apoptosis	Topoisomerase II beta inhibitor; apoptosis inducer.
875	16	E10	0.366266	2.25274	1.3095	1.33394	X 1251	256.8	Xylazine hydrochloride	N-(2,6-Dimethylphenyl)-5,6-dihydro-4H-1,3-thiazin-2-amine hydrochloride	Adrenoceptor	alpha2 Adrenoceptor agonist; anesthetic
876	7	G03	3.42309	-0.805135	1.30898	2.98981	E 7649	186.166	Endothall	7-Oxabicyclo[2.2.1]heptane-2,3-dicarboxylic acid	Phosphorylation	Potent inhibitor of phosphatase 2A (PP2A)
877	5	F03	3.89703	-1.282	1.30752	3.66212	C-125	315.803	(±)-CGP-12177A hydrochloride	4-[4-[(1,1-Dimethylethyl)amino]-2-hydroxypropoxy]-_x000D_ 1,3-dihydro-2H-benzimidazol-2-one hydrochloride	Adrenoceptor	Mixed beta adrenoceptor agonist/antagonist
878	5	G11	0.808815	1.79891	1.30386	0.7001	D 5886	203.67	N-Methyldopamine hydrochloride	Epinine hydrochloride; Deoxyepinephrine hydrochloride	Dopamine	Dopamine receptor agonist
879	3	F06	0.0302918	2.57707	1.30368	1.80084	B-015	481.478	Bromoacetyl alprenolol menthane	NA	Adrenoceptor	Alkylating beta adrenoceptor antagonist
880	5	C09	1.57998	1.01475	1.29737	0.399673	D 3775	388.468	Doxylamine succinate	_x000D_	Histamine	H1 Histamine receptor antagonist
881	1	A04	0.452486	2.1386	1.29554	1.19226	A 0500	59.0682	Acetamide	Amide C2	Biochemistry	Carbonic anhydrase inhibitor
882	7	B11	1.2073	1.37975	1.29353	0.121936	G 5668	495.583	GW1929	N-(2-Benzoylphenyl)-O-[2-(methyl-2-pyridinylamino)ethyl]-L-tyrosine;_x000D_ N-(2-Benzoyl phenyl)-L-tyrosine	Transcription	High affinity peroxisome proliferator-activated gamma (PPAR-gamma) agonist
883	4	H11	1.62291	0.962471	1.29269	0.467004	C 9758	274.254	L-Canavanine sulfate	L-alpha-Amino-gamma-(guanidinooxy)butyric acid sulfate	Nitric Oxide	Selective inhibitor of inducible nitric oxide synthase (iNOS)
884	9	F09	1.69601	0.88866	1.29233	0.57088	L 4376	373.927	alpha-Lobeline hydrochloride	(-)-Lobeline hydrochloride	Cholinergic	Neuronal nicotinic acetylcholine receptor agonist
885	7	A08	1.84525	0.733534	1.28939	0.7861	F 6886	410.512	Forskolin	NA	Cyclic Nucleotides	Activates adenylate cyclase; antihypertensive and vasodilator; isolated from Coleus forskohlii
886	16	A10	-0.850527	3.42802	1.28875	3.02539	W-104	438.577	WIN 62,577	17-beta-Hydroxy-17-alpha-ethynyl-delta-4-androstano(3,2-b)pyrimido(1,2-a)benzimidazole_x000D_	Tachykinin	NK1 tachykinin receptor antagonist
887	1	E04	1.05263	1.51489	1.28376	0.326865	A 0788	136.155	3-aminobenzamide	3-ABA; 3-AB	Apoptosis	Poly(ADP-ribose) synthetase (PARS) inhibitor
888	4	A11	1.82445	0.723901	1.27418	0.778209	C 8773	294.18	Centrophenoxine hydrochloride	Meclofenoxate hydrochloride	Nootropic	Nootropic; cholinergic drug
889	9	A10	0.0887778	2.44419	1.26648	1.66553	L 5025	270.213	Leflunomide	5-Methylisoxazole-4-(4-trifluoromethylcarboxanilide)	Immune System	Immunosuppressive; its metabolite, a malononitrile derivative, inhibits dihydroorotate dehydrogenase (in the de novo pyrimidine synthesis pathway) and several protein tyrosine kinases
890	12	H07	1.84616	0.680346	1.26325	0.824356	P 1801	277.236	L-Glutamic acid, N-phthaloyl-	NA	Glutamate	Selective NMDA glutamate receptor agonist
891	13	F06	2.19774	0.326555	1.26215	1.32312	P 9689	306.368	Propentofylline	HWA 285	Adenosine	Nerve growth factor stimulator; adenosine transport inhibitor; non-selective adenosine receptor antagonist
892	4	B09	1.98228	0.535564	1.25892	1.02298	C 7861	405.314	Citalopram hydrobromide	1-[3-(Dimethylamino)propyl]-1-(4-fluorophenyl)-1,3-dihydro-5-isobenzofurancarbonitrile hydrobromide	Serotonin	Selective serotonin reuptake inhibitor
893	4	B11	0.703236	1.81419	1.25871	0.785562	C 8903	459.975	Clemastine fumarate	NA	Histamine	H1 Histamine receptor antagonist
894	1	F11	0.742703	1.76761	1.25516	0.724722	A 7127	228.272	Agmatine sulfate	(4-Aminobutyl)guanadine sulfate	Imidazoline	Endogenous agonist at imidazoline receptors; may act as a neurotransmitter
895	1	F07	1.64654	0.859535	1.25304	0.556498	A 3940	134.142	1-Aminobenzotriazole	ABT; 1-Benzotriazolamine	Multi-Drug Resistance	Cytochrome P450 and chloroperoxidase inhibitor
896	5	G07	2.80825	-0.305676	1.25129	2.20188	D 1916	319.146	D-ribofuranosylbenzimidazole_x000D_	DRB; 5,6-Dichlorobenzimidazole riboside	Transcription	Inhibitor of RNA synthesis; chain terminator
897	4	G03	2.28222	0.211759	1.24699	1.46404	C 4042	217.289	Captopril	(S)-1-(3-Mercapto-2-methyl-1-oxo-propyl)-L-proline	Neurotransmission	Angiotensin-converting enzyme (ACE) inhibitor; antihypertensive
898	3	A11	0.326126	2.16611	1.24612	1.30107	C 1671	352.329	Chlorprothixene hydrochloride	2-Chloro-9-(3-dimethylaminopropylidene)thioxanthene hydrochloride	Dopamine	D2 dopamine receptor antagonist; blocks a subset of GABA-A receptors in rat cortex that is also blocked by clozapine
899	8	B06	3.0422	-0.550313	1.24594	2.54029	H 6036	386.455	1,3,5-tris(4-hydroxyphenyl)-4-propyl-1H-pyrazole	PPT	Hormone	Specific estrogen receptor alpha (ERalpha) agonist
900	8	E09	2.5476	-0.068937	1.23933	1.85017	H-127	386.03	Hexahydro-sila-difenidol hydrochloride, p-fluoro analog	p-F-HHSiD hydrochloride	Cholinergic	High affinity muscarinic acetylcholine receptor antagonist, but displays altered selectivity (M3 > M1 > M2)
901	3	H07	-0.167495	2.64474	1.23862	1.98855	B-152	398.425	N6-Benzyl-5'-N-ethylcarboxamidoadenosine	N6-Benzyl-NECA	Adenosine	Selective A3 adenosine receptor agonist
902	2	F07	0.853592	1.61623	1.23491	0.539266	A-140	260.133	Arecaidine propargyl ester hydrobromide	APE	Cholinergic	Potent muscarinic acetylcholine receptor agonist exhibiting a slight selectivity for M2 receptors
903	8	B08	3.41268	-0.951131	1.23077	3.08568	H 9003	110.114	Hydroquinone	1,4-Benzenediol	Leukotriene	Arachidonate 12-Lipoxygenase inhibitor
904	5	G06	2.96467	-0.504786	1.22994	2.45328	D 1260	418.303	Decamethonium dibromide	Decamethylene bis(trimethylammonium bromide)	Cholinergic	Nicotinic acetylcholine receptor partial agonist; depolarizing neuromuscular blocker
905	1	D07	1.64456	0.803649	1.2241	0.594612	A 3773	234.731	9-Amino-1,2,3,4-tetrahydroacridine hydrochloride	Tacrine hydrochloride; THA hydrochloride	Cholinergic	Cholinesterase inhibitor; reported to be useful _x000D_ in the treatment of Alzheimer's disease
906	8	F02	4.70835	-2.2619	1.22322	4.92871	G-111	240.236	gamma-D-Glutamylaminomethylsulfonic acid	GAMS	Glutamate	Kainate/quisqualate glutamate receptor antagonist
907	2	F04	0.112242	2.33096	1.2216	1.56887	A 9256	133.105	L-Aspartic acid	NA	Glutamate	Endogenous excitatory amino acid neurotransmitter
908	13	C11	-0.0662092	2.50379	1.21879	1.81726	Q-102	255.793	(-)-Quinpirole hydrochloride	LY-171,555	Dopamine	Selective D2-like dopamine receptor agonist with some selectivity for D3 sites
909	15	G03	2.65789	-0.222107	1.21789	2.03646	S-149	1429.19	Suramin hexasodium	NA	P2 Receptor	P2X and P2Y receptor antagonist; antiparasitic; anti-tumor agent
910	8	D03	3.72788	-1.29563	1.21613	3.55216	H 0126	356.263	DL-Homatropine hydrobromide	Tropine mandelate hydrobromide	Cholinergic	Muscarinic acetylcholine receptor antagonist
911	15	G07	3.33125	-0.907292	1.21198	2.9971	L 3040	522.609	L-765,314	(2S)-4-(4-Amino-6,7-dimethoxy-2-quinazolinyl)-2-[[(1,1-Dimethylethyl)amino]carbonyl]-1-piperazinecarboxylic acid, phenylmethyl ester	Adrenoceptor	Potent, selective alpha-1B adrenoceptor antagonist.
912	16	C05	0.416894	2.00306	1.20998	1.12159	T-144	258.236	(±)-Thalidomide	(±)-2-(2,6-Dioxo-3-piperidinyl)-1H-isoindole-1,3(2H)-dione	Cytoskeleton and ECM	Selective inhibitor of the biosynthesis of tumor necrosis factor a (TNF-alpha); angiogenesis inhibitor
913	11	H09	1.81165	0.603149	1.2074	0.854541	N 7505	833.359	NADPH tetrasodium	Reduced nicotinamide adenosine dinucleotide phosphate tetrasodium	Nitric Oxide	Cofactor for many enzymes, including nitric oxide synthase
914	15	A05	1.4492	0.963655	1.20643	0.343335	T 0410	364.894	Tiapride hydrochloride	N-(2-[Diethylamino]ethyl)-5-(methylsulfonyl)-o-anisamide hydrochloride	Dopamine	D2 and D3 dopamine receptor antagonist; antipsychotic
915	2	D05	0.756534	1.65507	1.2058	0.635364	A 9630	286.418	4-Androstene-3,17-dione	Androstenedione; 3,17-Dioxo-4-andostene	Hormone	Testosterone precursor and metabolite with androgenic activity
916	1	G05	2.76213	-0.351034	1.20555	2.20134	A 1910	183.102	(±)-2-Amino-4-phosphonobutyric acid	(±)-AP-4	Glutamate	NMDA glutamate receptor antagonist
917	9	D08	0.313069	2.09431	1.20369	1.25953	L 0664	246.309	loxoprofen	Koloxo	Prostaglandin	Non-steroidal anti-inflammatory (NSAID) drug; analgesic
918	14	C09	0.6557	1.7394	1.19755	0.76629	S 3378	416.584	Spironolactone	NA	Hormone	Competitive antagonist of the cytoplasmic aldosterone receptor; diuretic
919	1	A08	1.0596	1.33022	1.19491	0.191355	A 4508	218.595	O-(Carboxymethyl)hydroxylamine hemihydrochloride	Aminooxyacetic acid; (Carboxymethoxy)amine hemihydrochloride	Biochemistry	Non-selective aminotransferase inhibitor
920	7	A06	1.49265	0.881102	1.18688	0.432429	F 1678	345.795	R-(-)-Fluoxetine hydrochloride	NA	Serotonin	Selective serotonin reuptake inhibitor
921	1	B07	1.4848	0.876548	1.18067	0.430097	A 3595	392.239	AC 915 oxalate	N-(2-(3,4-dichlorophenyl)acetoxy)ethylpyrrolidine oxalate	Opioid	Selective sigma1 opioid receptor ligand
922	5	F05	1.26557	1.07871	1.17214	0.132134	C-237	159.143	(2S,1'S,2'S)-2-(carboxycyclopropyl)glycine	L-CCG-1	Glutamate	Potent group II metabotropic glutamate receptor agonist
923	1	A02	0.722583	1.61701	1.1698	0.632459	120693	195.22	DL-alpha-Methyl-p-tyrosine	4-Hydroxy-alpha-methylphenylalanine	Neurotransmission	Inhibitor of catecholamine synthesis and tyrosine hydroxylase
924	13	A10	0.791995	1.54511	1.16855	0.532533	P-233	450.499	PD 168,077 maleate	N-[[4-(2-Cyanophenyl)-1-piperazinyl]methyl]-3-methyl-benzamide maleate	Dopamine	Selective D4 dopamine receptor agonist
925	1	E03	1.31435	1.02162	1.16798	0.206991	A 0257	676.833	Atropine sulfate	NA	Cholinergic	Muscarinic acetylcholine receptor antagonist
926	3	A10	0.827342	1.50045	1.16389	0.475957	C 0862	292.466	CGP-7930	3-(3',5'-Di-tert-butyl-4'-hydroxy)phenyl-2,2-dimethylpropanol	GABA	Positive allosteric modulator of GABA-B receptors
927	15	A08	1.38773	0.935138	1.16144	0.320033	T 4182	315.762	Tyrphostin AG 1478	N-(3-Chlorophenyl)-6,7-dimethoxy-4-quinazolinamine	Phosphorylation	Selective inhibitor of epidermal growth factor receptor (EGFR) protein
928	15	A07	-0.381624	2.70306	1.16072	2.1812	T 2528	548.658	Terbutaline hemisulfate	2-t-Butylamino-1-(3,5-dihydroxyphenyl)ethanol	Adrenoceptor	beta-Adrenoceptor agonist; bronchodilator
929	6	D03	3.83128	-1.51799	1.15665	3.78251	D 7909	345.957	Dicyclomine hydrochloride	2-(Diethylamino)ethyl 1-cyclohexylcyclohexane-1-carboxylate hydrochloride	Cholinergic	Competitive muscarinic acetylcholine receptor antagonist
930	16	A03	0.33256	1.97817	1.15537	1.16362	T 7947	255.363	Tomoxetine	(R)-N-methyl-gamma-(2-methylphenoxy)-benzenepropanamine	Adrenoceptor	Norepinephrine reuptake blocker
931	13	A08	-0.298178	2.60553	1.15368	2.05323	P-118	249.636	Phaclofen	3-Amino-2-(4-chlorophenyl)propylphosphonic acid	GABA	GABA-B receptor antagonist
932	8	D05	2.23155	0.0691585	1.15036	1.52904	H 4001	362.47	Hydrocortisone	Cortisol	Hormone	Primary glucocorticoid secreted by the adrenal cortex
933	12	E11	0.377375	1.91183	1.1446	1.08502	P 6402	403.978	Perphenazine	NA	Dopamine	D2 dopamine receptor antagonist; sigma receptor agonist; phenothiazine antipsychotic_x000D_
934	5	C03	2.0547	0.222898	1.1388	1.29528	C-108	207.746	2-Cyclooctyl-2-hydroxyethylamine hydrochloride	CONH hydrochloride	Neurotransmission	Inhibitor of phenylethanolamine N-methyltransferase (PNMT)
935	4	H05	1.25953	1.0149	1.13722	0.172979	C 5270	368.526	Cinnarizine	1-trans-Cinnamyl-4-diphenylmethylpiperazine	Ca2+ Channel	Ca2+ channel blocker; central and peripheral vasodilator
936	4	E03	1.41732	0.838005	1.12766	0.40964	G 5918	393.509	GR 113808	1-Methyl-1H-indole-3-carboxylic acid, [1-[2-[(methylsulfonyl)amino]ethyl]-4-piperidinyl]methyl ester	Serotonin	5-HT4 serotonin receptor antagonist.
937	13	E07	1.34418	0.908575	1.12638	0.308016	P-105	345.916	(±)-PPHT hydrochloride	(±)-2-(N-Phenylethyl)-N-propyl)amino-5-hydroxytetralin hydrochloride	Dopamine	Potent D2 dopamine receptor agonist
938	16	G10	0.813311	1.42415	1.11873	0.431926	X 6000	280.844	Xylometazoline hydrochloride	2-(4-tert-Butyl-2,6-dimethylbenzyl)-2-imidazoline hydrochloride	Adrenoceptor	alpha-Adrenoceptor agonist; imidazoline binding site ligand
939	10	F10	0.562772	1.6746	1.11869	0.786182	M 6545	517.414	Mitoxantrone	1,4-Dihydroxy-5,8-bis([2-([2-hydroxyethyl]amino)ethyl]amino)-9,10-anthracenedione	DNA Metabolism	DNA synthesis inhibitor_x000D_
940	14	D07	1.62139	0.608437	1.11491	0.716267	S 1875	384.273	(-)-Scopolamine hydrobromide	Hyoscine hydrobromide	Cholinergic	Cholinergic receptor antagonist; isolated from members of the Solanaceae family
941	9	F11	1.0635	1.15513	1.10931	0.0647963	L 9787	341.37	L-655,708	Ethyl (S)-11,12,13,13a-Tetrahydro-7-methoxy-9-oxo-9H-imidazo[1,5-a]pyrrolo[2,1-c][1,4]benzodiazepine-1-carboxylate	Benzodiazepine	Selective ligand for the benzodiazepine site of GABA-A receptors which contain the alpha5 subunit
942	14	G07	3.63278	-1.4148	1.10899	3.56918	S 2250	380.401	(-)-Scopolamine methyl nitrate	Hyoscine methyl nitrate	Cholinergic	Competitive muscarinic acetylcholine receptor antagonist
943	8	E06	2.70655	-0.499605	1.10347	2.26709	H 7258	182.227	Harmane	Aribine	Imidazoline	I1 imidazoline binding site agonist
944	8	E03	2.64816	-0.448994	1.09958	2.19002	H 0131	198.177	(±)-Vanillylmandelic acid	(±)-4-Hydroxy-3-methoxymandelic acid	Adrenoceptor	Metabolite of epinephrine
945	7	B02	2.67402	-0.476796	1.09861	2.22796	E 3149	185.087	S-Ethylisothiourea hydrobromide	2-Ethyl-2-thiopseudourea hydrobromide_x000D_	Nitric Oxide	Inhibitor of iNOS, eNOS, and nNOS
946	5	C11	0.942158	1.25268	1.09742	0.21957	D 5766	113.161	5,5-Dimethyl-1-pyrroline-N-oxide	DMPO	Cell Stress	Neuroprotective agent
947	5	F09	1.82573	0.366816	1.09627	1.03161	D 4007	252.275	5,5-Diphenylhydantoin	Phenytoin	Anticonvulsant	Anticonvulsant; appears to stabilize excitable membranes perhaps through effects on Na+, K+, and Ca2+ channels
948	14	E11	1.08633	1.0968	1.09156	0.00740204	S 8260	239.317	Salbutamol	Albuterol	Adrenoceptor	beta2-Adrenoceptor agonist
949	8	E02	2.56924	-0.398344	1.08545	2.0984	G-110	291.139	Guanabenz acetate	WY-8678	Adrenoceptor	Centrally acting alpha2 adrenoceptor agonist; antihypertensive
950	1	H03	2.43171	-0.262872	1.08442	1.90536	A 0430	137.567	1-Aminocyclopropanecarboxylic acid hydrochloride	ACPC	Glutamate	NMDA glutamate receptor agonist acting at the glycine site
951	7	F04	1.69757	0.470098	1.08383	0.867952	E-006	225.252	N-Methyl-beta-carboline-3-carboxamide	FG-7142	GABA	GABA-A receptor antagonist
952	14	D11	1.05177	1.11299	1.08238	0.0432851	S 8251	361.312	Succinylcholine chloride	NA	Cholinergic	Nicotinic acetylcholine receptor antagonist.
953	1	E08	1.62688	0.526209	1.07654	0.77829	A 4687	341.835	Amiprilose hydrochloride	1,2-O-Isopropylidene-3-O-[3'-(N,N-dimethylamino)propyl]-alpha-D-glucofuranose hydrochloride	Immune System	Immunomodulator; therapeutic agent in inflammatory arthritis
954	14	C07	1.18054	0.967293	1.07392	0.150788	S 1688	248.157	SR 57227A	4-amino-1-(6-chloro-2-pyridyl)-piperidine hydrochloride	Serotonin	Potent and selective 5-HT3 serotonin receptor agonist.
955	3	B03	0.144269	1.99137	1.06782	1.3061	B 3501	153.61	Betaine hydrochloride	NA	Biochemistry	Product in choline-betaine osmoregulatory pathway
956	8	G04	1.63452	0.497374	1.06595	0.804083	H 2270	484.527	Hydrocortisone 21-hemisuccinate sodium	Cortisol 21-hemisuccinate sodium	Hormone	Hydrocortisone analog
957	8	E04	2.55783	-0.428461	1.06468	2.11163	H 1877	134.566	4-Imidazolemethanol hydrochloride	4-(Hydroxymethyl)imidazole hydrochloride	Histamine	Histonol dehydrogenase Inhibitor
958	16	A07	0.158462	1.96922	1.06384	1.2804	U-103	356.513	U-69593	(+)-(5alpha,7alpha,8beta)-N-Methyl-N-[7-(1-pyrrolidinyl)-1-oxaspiro[4.5]dec-8-yl]-benzeneacetamide	Opioid	Selective kappa opioid receptor agonist
959	5	D11	1.73397	0.387507	1.06074	0.95209	D 5782	211.222	2',3'-dideoxycytidine	ddC	Immune System	Nucleoside analog; reverse transcriptase inhibitor; antiviral
960	16	C10	1.50227	0.616922	1.0596	0.626038	W-108	538.649	WAY-100635 maleate	N-[2-[4-(2-_x000D_ Methoxyphenyl)-1-piperazinyl]ethyl]-N-2-pyridinyl-cyclohexanecarboxamide maleate	Serotonin	Highly selective 5-HT1A serotonin receptor antagonist
961	13	H08	2.49013	-0.383053	1.05354	2.03165	P-154	245.33	Pinacidil	(±)-N-Cyano-N'-4-pyridinyl-N''-(1,2,2-trimethylpropyl)-guanidine	K+ Channel	K+ channel activator; antihypertensive
962	16	A04	-0.280415	2.38389	1.05174	1.88395	T 9262	563.654	Tamoxifen citrate	(Z)-2-[4-(1,2-Diphenyl-1-butenyl)phenoxy]-N,N-dimethyl-ethanamine cirtrate (1:1)	Phosphorylation	Anti-estrogen; relatively selective protein kinase C inhibitor
963	13	A09	0.0462283	2.04292	1.04458	1.41188	P-162	418.532	Pregnenolone sulfate sodium	5-Pregnen-3beta-ol-20-one sulfate sodium	GABA	Neurosteroid that antagonizes the GABA-A receptor chloride channels
964	1	B06	1.74578	0.326597	1.03619	1.00351	A 2169	267.246	3'-Azido-3'-deoxythymidine	Azidothymidine; AZT	Immune System	Reverse transcriptase inhibitor; active against HIV-1 virus
965	3	H03	0.742862	1.32446	1.03366	0.411253	B 5275	435.321	(+)-Brompheniramine maleate	Dexbrompheniramine maleate	Histamine	H1 Histamine receptor antagonist
966	5	E04	2.20348	-0.141949	1.03077	1.65847	C-147	271.406	(+)-Cyclazocine	NA	Opioid	Sigma opioid receptor antagonist
967	8	F09	2.13953	-0.0805062	1.02951	1.5698	H-128	198.097	Histamine, R(-)-alpha-methyl-, dihydrochloride	R(-)-alpha-Methylhistamine dihydrochloride	Histamine	Potent, selective H3 histamine receptor agonist which crosses the blood-brain barrier; inhibits histamine synthesis and release
968	13	H11	2.16725	-0.141175	1.01304	1.6323	R 0500	346.471	Cortexolone	11-Deoxycortisol	Hormone	Precursor of cortisol biosynthesis
969	7	G07	2.83566	-0.814362	1.01065	2.58095	F 6777	474.404	Flecainide acetate	N-(2-Piperidylmethyl)-2,5-bis-(2,2,2-trifluoroethoxy)benzamide acetate	Na+ Channel	Sodium channel blocker; Class I antiarrythmic agent
970	1	E06	1.63075	0.388221	1.00948	0.878598	A 3085	299.765	5-(N-Ethyl-N-isopropyl)amiloride	EIPA	Ion Pump	Selective blocker of Na+/H+ antiport
971	9	F10	0.49191	1.5197	1.0058	0.726756	L 8401	290.412	LE 300	7-Methyl-6,7,8,9,14,15-hexahydro-5H-benz[d]indolo[2,3-g]azecine	Dopamine	Potent, selective D1 dopamine receptor antagonist
972	15	F04	2.39707	-0.392568	1.00225	1.97257	S-201	557.098	SB 224289 hydrochloride	1'-Methyl-5-([2'-methyl-4'-(5-methyl-1,2,4-oxadiazol-3-yl)biphenyl-4-yl] carbonyl)-2,3,6,7-tetrahydro-spiro(furo[2,3-f]indole-3,4'-piperidine)	Serotonin	Selective 5-HT1B serotonin receptor antagonist.
973	8	D06	3.24223	-1.24124	1.0005	3.17029	H 7250	184.07	Histamine dihydrochloride	1H-Imidazole-4-ethanamine dihydrochloride	Histamine	Endogenous neurotransmitter
974	7	H11	2.27742	-0.292479	0.99247	1.81719	G 9659	487.518	GBR-12935 dihydrochloride	1-[2-(Diphenylmethoxy)ethyl]-4-(3-phenylpropyl)-piperazine dihydrochloride	Dopamine	Dopamine reuptake inhibitor
975	16	H11	1.05083	0.927941	0.989383	0.0868926	Z-101	390.153	Zimelidine dihydrochloride	(Z)-3-(4-Bromophenyl)-N,N-dimethyl-3-(3-pyridinyl)-2-propen-1-amine dihydrochloride	Serotonin	Serotonin reuptake inhibitor; antidepressant
976	4	A09	1.94973	0.0267695	0.988251	1.35974	C 7632	196.205	Cantharidin	Cantharidine	Phosphorylation	Protein phosphatase 2A inhibitor
977	14	A06	-0.486101	2.44988	0.981887	2.07605	R-140	381.286	Ro 04-6790 dihydrochloride	4-Amino-N-[2,6-bis(methylamino)-4-pyrimidinyl]-benzenesulfonamide dihydrochloride	Serotonin	Selective 5-HT6 serotonin receptor antagonist.
978	14	C03	1.1823	0.768429	0.975365	0.292651	R 6152	500.47	Ranolazine dihydrochloride	N-(2,6-Dimethylphenyl)-4-[2-hydroxy-3-(2-methoxyphenoxy)_x000D_ propyl]-1-piperazineacetamide dihydrochloride; (±) -4-[2-hydroxy-3-(o-methoxyphenoxy)propyl]-1-piperazineaceto-2',6'-xylidide dihydrochloride	Lipid	pFOX (partial fatty acid oxidation) inhibitor_x000D_
979	6	F10	1.19824	0.742394	0.970316	0.32233	E 0137	223.274	Vanillic acid diethylamide	Ethamivan	Vanilloid	CNS and respiratory stimulant
980	14	D05	1.29627	0.627329	0.961802	0.473015	R-118	410.496	Risperidone	R 62 766	Dopamine	D2 Dopamine receptor antagonist; 5-HT2 serotonin receptor antagonist; antipsychotic
981	4	H10	-0.279804	2.19882	0.959506	1.75265	C 8759	260.336	Carisoprodol	NA	Neurotransmission	Skeletal muscle relaxant
982	16	F06	1.55863	0.35906	0.958847	0.848226	U 7500	138.127	4-Imidazoleacrylic acid	Urocanic acid	Histamine	Histidine ammonia-lyase and decarboxylase inhibitor
983	16	F08	0.617582	1.28134	0.949462	0.469349	V 6383	350.465	Vinpocetine	Eburnamenine-14-carboxylic acid ethyl ester;_x000D_ (3alpha, 16alpha)-Eburnamenine-14-carboxylic acid ethyl ester	Cyclic Nucleotides	Ca2+ /calmodulin-dependent phosphodiesterase1 (PDE1) inhibitor.
984	10	H05	1.27317	0.624607	0.948889	0.458603	M 2776	455.515	Methylergonovine maleate	Methergine maleate	Dopamine	Dopamine antagonist; ergot alkaloid which interacts with serotonergic, dopaminergic and alpha-adrenergic systems
985	7	D09	2.08112	-0.186161	0.947478	1.60321	F-100	475.587	Fluspirilene	R 6218	Dopamine	Dopamine receptor antagonist; antipsychotic
986	16	E06	0.983326	0.910952	0.947139	0.0511764	S 5317	613.692	SKF 95282 dimaleate	N-[3-[3-(1-Piperidinylmethyl)phenoxy]propyl]-2-benzothiazolamine dimaleate; Zolantidine	Histamine	H2 Histamine receptor antagonist.
987	1	F06	1.55094	0.338354	0.944646	0.857427	A 3134	256.263	3-Aminopropionitrile fumarate	NA	Multi-Drug Resistance	Transformed to cyanide by cytochrome P450 in liver
988	2	F05	0.21715	1.66583	0.941488	1.02437	A 9699	116.121	(±)-HA-966	(±)-3-Amino-1-hydroxy-2-pyrrolidone	Glutamate	NMDA glutamate receptor antagonist which appears to act by competing with glycine_x000D_ at the glycine modulation site of the NMDA glutamate receptor
989	2	E02	-0.646667	2.51513	0.934232	2.23573	A 7655	266.343	(±)-Atenolol	NA	Adrenoceptor	Selective beta1 adrenoceptor antagonist;_x000D_ antihypertensive; antianginal; antiarrhythmic
990	5	G09	2.14227	-0.280782	0.930746	1.71336	D 4268	238.719	N^G,N^G-Dimethylarginine hydrochloride	asym-Dimethylarginine hydrochloride_x000D_ ADMA	Nitric Oxide	Reversible inhibitor of nitric oxide synthetase in vivo and in vitro
991	16	G07	1.91796	-0.0593826	0.929288	1.39819	U-111	405.799	(-)-trans-(1S,2S)-U-50488 hydrochloride	trans-(1S,2S)-3,4-Dichloro-N-methyl-N-(2-[1-pyrollidinyl]cyclohexyl)benzeneacetamide hydrochloride	Opioid	Potent kappa opioid receptor agonist; more potent enantiomer of (±)-trans-U-50488
992	13	F02	1.57244	0.274132	0.923288	0.918045	P 7136	123.115	Pyrazinecarboxamide_x000D_	Pyrazinoic acid amide; pyrazinamide; PZA_x000D_	Antibiotic	Antibiotic; tuberculostatic_x000D_
993	15	A03	1.24847	0.583884	0.916175	0.46993	S-008	228.724	1-(2-Methoxyphenyl)piperazine hydrochloride	2-MPP hydrochloride	Serotonin	Selective 5-HT1 serotonin receptor agonist
994	13	C07	1.65724	0.167027	0.912132	1.05374	P-102	255.791	R(+)-3PPP hydrochloride	R(+)-3-(3-Hydroxyphenyl)-N-propylpiperidine hydrochloride	Dopamine	Binds with high selectivity to sigma receptors, yet has no affinity for phencyclidine receptors; dopamine receptor agonist
995	15	C10	2.4632	-0.672852	0.895174	2.21752	T 6050	264.197	Tulobuterol hydrochloride	NA	Adrenoceptor	beta-Adrenoceptor agonist related to structurally to terbutaline; bronchodilator
996	4	B05	1.61417	0.169908	0.892039	1.02125	C 4911	295.725	Chlorothiazide	NA	Biochemistry	Carbonic anhydrase inhibitor; diuretic; antihypertensive
997	2	B02	1.16554	0.602694	0.884119	0.397995	A 7275	161.159	L-2-aminoadipic acid	Aad; (S)-2-Aminohexanedioic acid; L-Homoglutamic acid	Glutamate	Glutamine synthetase inhibitor
998	15	B07	0.558159	1.1978	0.877981	0.452297	T 2879	173.644	4-Hydroxyphenethylamine hydrochloride	Tyramine hydrochloride	Dopamine	Dopamine receptor agonist
999	7	G10	2.12557	-0.384059	0.870757	1.77458	G 3126	146.147	L-Glutamine	S(+)-Glutamic acid 5-amide	Glutamate	Excitatory amino acid
1000	16	F07	1.25519	0.468878	0.862033	0.556004	U-110	405.799	(+)-trans-(1R,2R)-U-50488 hydrochloride	trans-(1R,2R)-3,4-Dichloro-N-methyl-N-[2-(1-pyrrolidinyl)cyclohexyl]-benzeneacetamide hydrochloride	Opioid	kappa Opioid receptor agonist; less potent enantiomer of (±)-trans-U-50488
1001	12	H06	0.309229	1.40044	0.854835	0.771604	P 0778	248.328	Pindolol	NA	Adrenoceptor	Nonselective beta adrenoceptor antagonist; vasodilator
1002	13	D02	0.755004	0.953818	0.854411	0.140583	P 6909	140.033	Phosphonoacetic acid	NA	DNA	DNA Polymerase inhibitor
1003	5	H10	0.150542	1.55425	0.852397	0.992573	D 5439	218.211	2,3-Dimethoxy-1,4-naphthoquinone	DMNQ	Cell Stress	Redox cycling agent used to study role of ROS (reactive oxygen species)
1004	16	B10	0.812942	0.890041	0.851492	0.0545174	W-105	199.167	S(-)-Willardiine	S(-)-alpha-Amino-3,4-dihydro-2,4-dioxo-1(2H)-pyrimidinepropanoic acid	Glutamate	AMPA/kainate glutamate receptor agonist
1005	6	H02	3.92445	-2.2286	0.847924	4.35086	D 7505	156.189	2,2'-Bipyridyl	alpha,alpha'-Bipyridyl	Biochemistry	Metalloprotease inhibitor
1006	13	D08	1.38816	0.283816	0.83599	0.780891	S 3317	284.323	SKF 94836	N-Cyano-N'-methyl-N''-[4-(1,4,5,6-tetrahydro-4-methyl-6-oxo-3-pyridazinyl)phenyl]guanidine	Calcium Signaling	Phosphodiesterase III (PDE III) inhibitor.
1007	1	H10	2.51849	-0.86266	0.827914	2.39083	A 6566	265.717	2-Hydroxysaclofen	(±)-3-Amino-2-(4-chlorophenyl)-2-hydroxy-propylsulfonic acid	GABA	GABA-B receptor antagonist
1008	14	B05	-0.138545	1.79353	0.827493	1.36618	R-115	840.114	Reactive Blue 2	Basilen blue E-3G	P2 Receptor	P2Y receptor antagonist; most potent antagonist for ATP-activated channels
1009	16	B11	0.7595	0.893369	0.826434	0.0946593	Y-101	395.931	YS-035 hydrochloride	N-[2-(3,4-Dimethoxyphenyl)ethyl]-3,4-dimethoxy-N-methyl-benzeneethanamine hydrochloride	Ca2+ Channel	L-type Ca2+ channel blocker; verapamil derivative
1010	8	E10	2.25463	-0.60637	0.824128	2.02303	I 0375	162.577	Imidazole-4-acetic acid hydrochloride	I4AA	GABA	Competitive antagonist at GABA-C receptors
1011	1	F10	1.27733	0.368744	0.823039	0.64247	A 6351	345.467	A-315456	N-[3-(cyclohexylidene(1H-imidazol-4-ylmethyl)phenyl]ethanesulfonamide	Adrenoceptor	Selective alpha 1D-adrenoceptor antagonist
1012	9	B10	0.780041	0.854463	0.817252	0.0526244	V 1889	626.393	VER-3323 hemifumarate salt	(S)-1-(6-Bromo-2,3-dihydroindol-1-yl)-2-propylamine hemifumarate salt	Serotonin	5-HT2C/5-HT2B serotonin receptor agonist.
1013	4	B04	2.27973	-0.646223	0.816755	2.06896	C 4397	169.568	Chlorzoxazone	5-Chloro-2(3H)-benzoxazolone	Nitric Oxide	Inducible nitric oxide synthetase inhibitor; skeletal muscle relaxant
1014	13	E10	0.891761	0.738659	0.81521	0.10826	Q 0875	746.931	Quinidine sulfate	NA	Na+ Channel	Na+ channel blocker and Class I antiarrythmic; alkaloid isolated from the bark of the Cinchona family of South American trees
1015	1	E11	1.12581	0.496452	0.811132	0.445024	A 7009	246.249	Aminoguanidine hemisulfate	Hydrazinecarboximidamide hemisulfate	Nitric Oxide	Selective nitric oxide synthase inhibitor
1016	2	C02	1.07276	0.543314	0.808038	0.374376	A 7342	202.258	N-Acetyltryptamine	3-(2-N-Acetylaminoethyl)indole	Melatonin	Mixed agonist-antagonist at melatonin receptors
1017	1	H08	3.09706	-1.52394	0.78656	3.26754	A 5006	174.204	L-Arginine	NA	Nitric Oxide	Nitric oxide precursor
1018	4	F02	2.04307	-0.475346	0.78386	1.78079	C 3353	422.364	CGP-74514A hydrochloride	N2-(cis-2-Aminocyclohexyl)-N6-(3-chlorophenyl)-9-ethyl-9H-purine-2,6-diamine hydrochloride; Compound 13	Phosphorylation	Cdk1 inhibitor
1019	3	H02	0.959616	0.602892	0.781254	0.252241	B 2640	222.308	DL-Buthionine-[S,R]-sulfoximine	NA	Multi-Drug Resistance	Glutathione synthesis inhibitor
1020	16	E05	-0.655373	2.19893	0.77178	2.0183	T-173	191.253	Thiocitrulline	N5-(Aminothioxomethyl)-L-ornithine	Nitric Oxide	Potent and selective inhibitor of neuronal and endothelial isoforms of nitric oxide synthase
1021	1	F02	1.55514	-0.0220545	0.766544	1.11525	246379	188.225	Azelaic acid	Dicarboxylic acid C9; Nonanedioic acid; AZA	DNA Metabolism	Antiproliferative on melonama cells; inhibits mitochondrial oxidoreductases of the respiratory chain and inhibits DNA synthesis
1022	13	C08	-0.0999146	1.6298	0.76494	1.22309	P-120	177.21	1-Phenylbiguanide	N-Phenyl-imidocarbonimidic diamide	Serotonin	5-HT3 Serotonin receptor agonist
1023	1	F08	1.25046	0.277394	0.763929	0.688063	S 9318	465.801	Sandoz 58-035	3-[Decyldimethylsilyl]-N-[2-(4-methylphenyl)-1-phenethyl]propanamide	Lipid	Acyl-CoA:cholesterol acyltransferase (ACAT) inhibitor
1024	13	C04	0.818171	0.705451	0.761811	0.0797047	P 8352	444.256	1,4-PBIT dihydrobromide	1,4-Phenylene-bis(1,2-ethanediyl)bis-isothiourea	Nitric Oxide	Potent inducible nitric oxide synthase (iNOS) inhibitor; endothelial NOS (eNOS) inhibitor
1025	11	H10	2.21934	-0.697204	0.761067	2.06231	N 8534	317.226	Nilutamide	Anandron	Hormone	Antiandrogen
1026	5	G05	2.8399	-1.32836	0.755769	2.9474	C-239	276.12	CNQX disodium	6-Cyano-7-nitroquinoxaline-2,3-dione	Glutamate	Potent, competitive AMPA/kainate glutamate receptor antagonist
1027	2	H11	1.21165	0.297453	0.754554	0.646438	B 2009	121.14	Benzamide	Benzoylamide	Apoptosis	Inhibitor of Poly(ADP-ribose) synthetase which is activated by nitric oxide; neuroprotective agent
1028	13	F07	1.31269	0.175287	0.743988	0.804264	P-106	167.64	3-Phenylpropargylamine hydrochloride	NA	Dopamine	Potent, time-dependent inhibitor of dopamine beta-hydroxylase (DBH)
1029	9	B02	1.02525	0.461093	0.743172	0.398919	I 2765	158.115	(±)-Ibotenic acid	(±)-alpha-Amino-3-hydroxy-5-isoxazoleacetic acid	Glutamate	Potent NMDA/metabotropic glutamate receptor agonist; excitotoxin; originally isolated from Amanita pantherina and Amanita muscaria
1030	7	F10	1.00101	0.478638	0.739825	0.369373	G 2536	255.235	Ganciclovir	NA	Cell Cycle	Pro-drug nucleoside analog; upon thymidine kinase expression,converted to a phosphorylated active analog and incorporated into DNA, causing death of the malignant dividing cell
1031	8	B11	1.4906	-0.0156785	0.73746	1.0651	I 1392	313.808	HA-100	1-(5-Isoquinolinesulfonyl)piperazine hydrochloride	Phosphorylation	Inhibitor of protein kinase A (PKA), protein kinase C (PKC) and myosin light chain kinase (MLCK)
1032	3	H09	-1.5388	3.01053	0.735865	3.21686	C 0768	261.09	Cyclophosphamide monohydrate	2-[Bis(2-chloroethyl)amino]tetrahydro-2H-1,3,2-oxazaphosphorine 2-oxide	DNA	Cancer chemotherapeutic; cross-links DNA
1033	8	G05	2.78086	-1.31317	0.733846	2.89492	S 8817	396.45	SB 218795	(-)-(R)-N-(alpha-methoxycarbonylbenzyl)-2-phenylquinoline-4-carboxamide	Neurotransmission	Non-peptide NK3 tachykinin receptor antagonist.
1034	1	D08	0.942771	0.522856	0.732813	0.296925	A 4669	225.209	Acyclovir	Acycloguanosine	Immune System	Antiviral agent
1035	7	B10	1.31076	0.154539	0.732649	0.817571	G 0639	494.014	Glibenclamide	Glyburide	K+ Channel	Antidiabetic agent which blocks pancreatic ATP-dependent K+ channels resulting in an increase in intracellular Ca2+ and consequent insulin secretion
1036	5	H04	1.9699	-0.504741	0.732579	1.74983	C-197	330.777	8-(3-Chlorostyryl)caffeine	CSC	Adenosine	Selective A2A adenosine receptor antagonist
1037	5	F06	1.68939	-0.228386	0.7305	1.35607	D 1064	229.278	Dihydrokainic acid	2-Carboxy-4-isopropyl-3-pyrrolidineacetic acid	Glutamate	Non-transportable glutamate analog that blocks glutamate receptors
1038	9	D11	-0.188742	1.64767	0.729462	1.29854	L 9664	382.894	Loratadine	4-(8-chloro-5,6-dihydro-11H-benzo[5,6]cycloheptal[1,2-b]pyridin-11-ylidene-1-piperidinecarboxylic acid ethyl ester	Histamine	H1 Histamine receptor antagonist
1039	4	G11	1.98185	-0.525806	0.728023	1.77318	C 9754	399.448	Colchicine	NA	Cytoskeleton and ECM	Prevents tubulin polymerization
1040	13	E09	0.604737	0.840598	0.722668	0.166779	P-204	335.299	Phenylbenzene-omega-phosphono-alpha-amino acid	PMBA	Glycine	Selective strychnine-sensitive glycine receptor antagonist
1041	2	D03	0.390728	1.04914	0.719936	0.46557	A 8404	313.874	Amitriptyline hydrochloride	NA	Adrenoceptor	Tricyclic antidepressant
1042	8	E05	0.823065	0.607274	0.71517	0.152587	L 4408	42.392	Lithium Chloride	NA	Neurotransmission	Anti-manic drug used in the treatment of bipolar depression; inhibitor of inositol monophosphatase
1043	16	B03	1.20002	0.22478	0.712398	0.689595	T 8067	620.067	T-0156	2-(2-Methylpyridin-4-yl)methyl-4-(3,4,5-trimethoxyphenyl)-8-(pyrimidin-2-yl)methoxy-1,2-dihydro-1-oxo-2,7-naphthyridine-3-carboxylic acid methyl ester hydrochloride	Cyclic Nucleotides	Potent phosphodiesterase V (PDE V) inhibitor_x000D_
1044	14	H03	2.42641	-1.00542	0.710495	2.42667	R 8875	394.428	Rotenone	NA	Cell Stress	Inhibitor of mitochondrial electron transport
1045	13	E05	1.22136	0.199544	0.710451	0.722531	P 8887	318.504	5alpha-Pregnan-3alpha-ol-20-one	Allopregnan-3alpha-ol-20-one	GABA	Positive allosteric modulator of GABA-A chloride channels
1046	13	E11	1.45243	-0.0360566	0.708185	1.05252	Q-109	374.356	Quipazine, 6-nitro-, maleate	6-Nitro-2-(1-piperzinyl)-quinoline maleate	Serotonin	Potent and selective serotonin reuptake inhibitor
1047	5	G08	1.87675	-0.473269	0.701738	1.66171	D 3634	86.0912	2,3-Butanedione	Biacetyl; BDM	Cytoskeleton and ECM	Reversible myosin ATPase inhibitor
1048	1	E07	0.246955	1.14794	0.697449	0.637094	A 3846	402.511	AL-8810	(5Z, 13E)-(9S,11S,15R)-9,15,dihydroxy-11-fluoro-15-(2-indanyl)-16,17,18,19,20,pentanor-5,13-prostadienoic acid	Prostaglandin	Prostaglandin F2alpha analog with selective antagonist effects at the prostaglandin F2alpha (FP) receptor
1049	14	E02	0.251459	1.13446	0.692962	0.624379	R 3255	300.445	13-cis-retinoic acid	Isotretinoin	Transcription	Anti-inflammatory and antitumor actions mediated through RAR-beta and RAR-alpha receptors
1050	7	E02	2.33735	-0.953715	0.691818	2.32714	E 3263	252.746	Efaroxan hydrochloride	RX 821037A	Imidazoline	I1 Imidazoline binding site antagonist
1051	15	C07	1.65428	-0.270989	0.691643	1.36137	T 2896	388.886	Triflupromazine hydrochloride	_x000D_	Dopamine	D2 dopamine receptor antagonist; phenothiazine antipsychotic
1052	13	E08	0.851887	0.524873	0.68838	0.231234	P-126	393.465	Pirenperone	R-47,465	Serotonin	5-HT2 Serotonin receptor antagonist
1053	13	F04	0.495509	0.877502	0.686505	0.27011	P 8511	169.656	Tranylcypromine hydrochloride	(±)-trans-2-Phenylcyclopropylamine hydrochloride	Neurotransmission	MAO inhibitor; antidepressant
1054	13	H03	1.96818	-0.595739	0.686222	1.81297	P 8139	616.843	Phorbol 12-myristate 13-acetate	PMA	Phosphorylation	Activates protein kinase C in vivo and in vitro; strong NO promoter; promotes expression of iNOS in cultured hepatocytes;T lymphocyte activator
1055	9	H10	0.620447	0.742475	0.681461	0.0862869	L 8539	327.901	L-687,384 hydrochloride	1'-Benzyl-3,4-dihydrospiro[naphthalene-1-(2H),4'-piperidine] hydrochloride	Opioid	Putative sigma-1 receptor agonist
1056	1	B04	0.879973	0.479823	0.679898	0.282948	A 0666	349.282	N-(4-Aminobutyl)-5-chloro-2-naphthalenesulfonamide hydrochloride	W-13	Intracellular Calcium	Calmodulin antagonist
1057	13	G07	1.88387	-0.531741	0.676063	1.70809	P-107	371.399	N6-2-Phenylethyladenosine	NA	Adenosine	Selective A1 adenosine receptor agonist
1058	8	G07	2.34848	-1.00341	0.672533	2.37014	H 8759	302.35	MHPG sulfate potassium	4-Hydroxy-3-methoxyphenylglycol-4-sulfate potassium	Adrenoceptor	Norepinephrine metabolite
1059	12	G11	2.01142	-0.677815	0.666801	1.90158	P 6503	244.723	(+)-Pilocarpine hydrochloride	NA	Cholinergic	Cholinergic receptor agonist
1060	4	A03	1.73699	-0.403417	0.666786	1.5135	C 3662	1202.64	Cyclosporin A	Antibiotic S 7481F1	Phosphorylation	Calcineurin phosphatase inhibitor; immunosuppressant
1061	6	H10	1.48277	-0.163988	0.659393	1.16444	E 0516	287.362	Etodolac	1,8-Diethyl-1,3,4,9-tetrahydropyrano[3,4-b]indole-1-acetic acid	Prostaglandin	Non-steroidal anti-inflammatory drug (NSAID)_x000D_
1062	9	E11	0.0709038	1.23638	0.65364	0.824113	L 9756	240.757	(-)-Tetramisole hydrochloride	Levamisole hydrochloride	Phosphorylation	Inhibits multiple mammalian alkaline phosphatases
1063	4	H02	2.42766	-1.1263	0.650678	2.51303	C 3635	250.127	DL-p-Chlorophenylalanine methyl ester hydrochloride	NA	Neurotransmission	Tryptophan hydroxylase inhibitor
1064	10	G11	0.597811	0.693399	0.645605	0.0675911	G 5793	534.063	GR 127935 hydrochloride	N-[4-Methoxy-3-(4-methyl-1-piperazinyl)phenyl]-2'-methyl-4'-(5-methyl-1,2,4-oxadiazol-3-yl)-1,1'-biphenyl-4-carboxamide hydrochloride	Serotonin	Selective 5-HT1B/1D serotonin receptor antagonist.
1065	16	G09	0.216519	1.04384	0.630178	0.585002	W 4761	808.661	WB 64	N,N'-Tetramethyl-bis[(1,8-naphthylimid-9-yl)propyl-N,N'-hexane-1,6-diyl-bis-ammonium bromide	Cholinergic	Ligand for the allosteric site of the M2 muscarinic acetylcholine receptor.
1066	14	B08	-0.408013	1.64765	0.619817	1.45357	S 2812	449.642	SNC80	(+)-4-[(alphaR)-alpha-((2S,5R)-4-Allyl-2,5-dimethyl-1-piperazinyl)-3-methoxybenzyl]-N,N-diethylbenzamide	Opioid	delta Opioid receptor agonist
1067	13	G04	1.55339	-0.3149	0.619244	1.32108	P 8688	295.812	(S)-Propranolol hydrochloride	(S)-1-Isopropylamino-3-(1-naphthyloxy)-2-propanol hydrochloride	Adrenoceptor	Active beta-adrenoceptor receptor blocking enantiomer; 5-HT1 serotonin receptor antagonist
1068	8	B10	2.00234	-0.768133	0.617102	1.95902	G 6043	524.591	GR 125487 sulfamate salt	[1-[2-[(Methylsulfonyl)amino]ethyl]-4-piperidinyl]methyl-5-fluoro-2-methoxy-1H-indole-3-carboxylate	Serotonin	5-HT4 serotonin receptor antagonist.
1069	6	E11	0.305421	0.919201	0.612311	0.434008	C 8863	370.458	7-Cyclopentyl-5-(4-phenoxy)phenyl-7H-pyrrolo[2,3-d]pyrimidin-4-ylamine	NA	Phosphorylation	Potent and selective Ick (src family tyrosine kinase) inhibitor.
1070	13	D11	1.02656	0.189062	0.607812	0.592202	Q-107	459.46	Quipazine, N-methyl-, dimaleate	2-[1-(4-Methyl)-piperazinyl]quinoline dimaleate	Serotonin	Tertiary amine analog of quipazine which binds to 5-HT3 serotonin receptors with an affinity similar to that of quipazine, but which lacks affinity for central 5-HT1B serotonin receptors
1071	1	G03	1.58529	-0.370153	0.60757	1.38271	A 0384	270.312	Arcaine sulfate	N,N'-1,4-Butanediylbis(guanidine) sulfate	Glutamate	Potent competitive antagonist of the polyamine site on the NMDA glutmate receptor
1072	2	F03	1.03025	0.17511	0.60268	0.604676	A 8456	239.698	4-(2-Aminoethyl)benzenesulfonyl fluoride hydrochloride	AEBSF	Biochemistry	Irreversible serine protease inhibitor
1073	2	A02	0.481471	0.723001	0.602236	0.170788	A 7250	163.196	N-Acetyl-L-Cysteine	NA	Glutamate	Amino acid analog that partially improves neuronal survival following transient forebrain ischemia
1074	14	F02	1.54348	-0.347764	0.597858	1.33731	R 3277	287.324	Rutaecarpine	Rutecarpine	K+ Channel	Delayed rectifier K+ channel blocker; inhibits platelet aggregation; vasoldilator
1075	13	H02	1.23238	-0.0419956	0.595191	0.901118	P 7340	427.032	(±)-threo-1-Phenyl-2-decanoylamino-3-morpholino-1-propanol hydrochloride	PDMP hydrochloride	Sphingolipid	Glucosylceramide synthase inhibitor; blocks formation of glucosylceramide from ceramide
1076	8	H02	3.74992	-2.56035	0.594783	4.46204	G-119	329.789	GYKI 52466 hydrochloride	1-(4-Aminophenyl)-4-methyl-7,8-methylenedioxy-5H-2,3-benzodiazepine hydrochloride	Glutamate	Selective AMPA/kainate glutamate receptor antagonist; anticonvulsant; skeletal muscle relaxant
1077	5	F07	1.88257	-0.698302	0.592134	1.82495	D 1791	348.244	2,4-Dinitrophenyl 2-fluoro-2-deoxy-beta-D-glucopyranoside	NA	Biochemistry	exo-beta-(1,3)-Glucanase inhibitor
1078	10	H06	1.4444	-0.270185	0.58711	1.2124	M 3315	514.492	MJ33	1-Hexadecyl-3-(trifluoroethyl)- sn-glycero-2-phosphomethanol lithium	Lipid	Competitive and reversible inhibitor of phospholipase A2 (PLA2)
1079	16	E11	-0.00468879	1.17636	0.585833	0.835124	Z 2001	234.21	Zonisamide sodium	1,2-Benzisoxazole-3-methanesulfonamide	Anticonvulsant	Antiepileptic; effective in various animal epilepsy models and in humans with both partial and generalized epileptic seizures
1080	4	A10	0.79429	0.37357	0.58393	0.297494	C 8138	355.332	Chlorpromazine hydrochloride	NA	Dopamine	Dopamine receptor antagonist; anti-emetic; antipsychotic
1081	5	B03	1.42838	-0.264829	0.581777	1.19728	C-106	450.421	CGS-12066A maleate	7-Trifluoromethyl-4(4-methyl-1-piperazinyl)-pyrrolo[1,2-a]quinoxaline maleate	Serotonin	5-HT1B Serotonin receptor agonist
1082	15	G04	2.11564	-0.955312	0.580164	2.17149	T 0254	204.23	L-Tryptophan	S(-)-1-alpha-Aminoindole-3-propionic acid	Serotonin	Antidepressant; precursor of serotonin
1083	13	C10	-0.227788	1.38754	0.579877	1.14221	P63204	167.122	Quinolinic acid	Pyridine-2,3-dicarboxylic acid	Glutamate	Neurotoxin which has neuroexcitatory activity; metabolite of trytophan
1084	16	C09	1.20503	-0.0590155	0.573008	0.893816	V-100	295.856	(±)-Vesamicol hydrochloride	AH-5183 hydrochloride	Cholinergic	Potent inhibitor of vesicular acetylcholine storage
1085	16	G03	2.45557	-1.32177	0.566903	2.67098	T 9033	650.77	Thapsigargin	NA	Intracellular Calcium	Potent, cell-permeable, IP3-independent intracellular calcium releaser
1086	13	A11	-1.41227	2.53446	0.561092	2.79076	Q 3251	472.89	Quinacrine dihydrochloride	NA	Neurotransmission	Monoamine oxidase (MAO) inhibitor; antimalarial
1087	9	H08	0.593483	0.520009	0.556746	0.0519534	L 2037	242.277	beta-Lapachone	NA	Apoptosis	Induces apoptosis in HL-60 cells; anticancer agent
1088	13	E04	1.69895	-0.596659	0.551144	1.62324	P 8477	376.419	Picotamide	4-Methoxy-N,N'-bis(3-pyridinylmethyl)-1,3-benzenedicarboxamide	Thromboxane	Eicosenoid receptor antagonist; a thromboxane A2 antagonist; antiplatelet agent
1089	16	F10	1.088	0.0142818	0.551143	0.759237	X 3253	794.864	Xamoterol hemifumarate	ICI 118587; (+/-)-N-[2-[[Hydroxy-3-(4-hydroxy)propyl]amino]ethyl-4-morpholinecarboxamide hemifumarate	Adrenoceptor	Specific beta1-Adrenoceptor specific partial agonist
1090	4	C03	0.870604	0.219508	0.545056	0.460394	C 3912	493.8	8-(4-Chlorophenylthio)-cAMP sodium	NA	Cyclic Nucleotides	Membrane-permeable analog of cAMP
1091	7	H05	2.41609	-1.33348	0.541305	2.65134	F 1553	345.795	S-(+)-Fluoxetine hydrochloride	NA	Serotonin	Selective serotonin reuptake inhibitor
1092	16	E02	1.01954	0.0612847	0.540412	0.677588	T 7692	665.681	T-1032	Methyl (2-(4-aminophenyl)-1,2-dihydro-1-oxo-7-(2-pyridinylmethoxy)-4-(3,4,5-trimethoxyphenyl)-3-isoquinoline carboxylate sulfate	Cyclic Nucleotides	Potent and specific inhibitor of phosphodiesterase V (PDE V)
1093	16	F04	1.05252	0.0189898	0.535754	0.730815	T-104	320.822	3-Tropanyl-indole-3-carboxylate hydrochloride	ICS-205,930; Navoban; Tropisetron	Serotonin	Selective 5-HT3 serotonin receptor antagonist
1094	15	D02	1.54803	-0.484104	0.531965	1.43694	S 9066	371.911	SKF 89976A hydrochloride	1-(4,4-Diphenyl-3-butenyl)-3-piperidinecarboxylic acid hydrochloride	GABA	GABA transporter type 1 (GAT-1) inhibitor that crosses the blood brain barrier
1095	15	C03	1.86274	-0.818844	0.521946	1.89616	S-103	379.463	Spiroxatrine	R 5188	Serotonin	Partial 5-HT1A serotonin receptor agonist
1096	16	F09	0.534765	0.478467	0.506616	0.039809	W 4262	250.173	1400W dihydrochloride	NA	Nitric Oxide	Selective inhibitor of inducible nitric oxide synthase (iNOS)
1097	15	B04	0.92627	0.0759746	0.501123	0.60125	S-159	413.475	R(-)-SCH-12679 maleate	R(-)-1-Phenyl-2,3,4,5-tetrahydro-1H-7,8-dimethoxy-3-benzazepine maleate	Dopamine	D1 dopamine receptor antagonist; antipsychotic
1098	13	F10	0.65964	0.341089	0.500365	0.22525	Q 1004	445.433	Quipazine dimaleate	2-(1-Piperazinyl)quinoline dimaleate	Serotonin	Serotonin receptor agonist
1099	12	H09	2.16491	-1.17141	0.496747	2.35913	P 4532	385.426	R(-)-N6-(2-Phenylisopropyl)adenosine	R(-)-PIA	Adenosine	A1 Adenosine receptor agonist
1100	9	D10	-0.274728	1.24128	0.483276	1.07198	L 5783	343.31	Lidocaine N-ethyl bromide quaternary salt	QX-314	Na+ Channel	Quaternary lidocaine derivative which blocks both fast, Na+-dependent action potentials and voltage-dependent, non-inactivating Na+ conductance
1101	10	H03	2.52436	-1.57308	0.47564	2.89733	M 1275	252.248	(-)-Naproxen sodium	(S)-6-Methoxy-alpha-methyl-2-naphthaleneacetic acid sodium	Prostaglandin	COX-1 and COX-2 inhibitor
1102	7	H09	2.06506	-1.1166	0.474231	2.24977	F-132	345.795	Fluoxetine hydrochloride	Prozac; LY-110,140 hydrochloride	Serotonin	Selective serotonin reuptake inhibitor
1103	5	G04	2.1478	-1.22247	0.462668	2.38314	C-192	273.74	Chlormezanone	2-(4-Chlorophenyl)tetrahydro-3-methyl-4H-1,3-thiazin-4-one 1,1-dioxide	Neurotransmission	Anxiolytic; muscle relaxant
1104	1	G02	0.957416	-0.03492	0.461248	0.701687	246557	196.682	Tryptamine hydrochloride	3-(2-Aminoethyl)indole hydrochloride	Serotonin	Serotonin receptor ligand
1105	2	F10	-0.0843824	1.00508	0.460348	0.770366	A-263	228.25	ATPA	(RS)-2-Amino-3-(3-hydroxy-5-tert-butylisoxazol-4-yl)propanoic acid	Glutamate	Selective kainate glutamate receptor agonist
1106	1	G10	1.41107	-0.49758	0.456747	1.34962	G 8543	377.491	GR 4661	3-[3-(2-Dimethylaminoethyl)-1H-indol-5-yl]-N-(4-methoxybenzyl)acrylamide	Serotonin	5-HT1D serotonin receptor agonist.
1107	14	B07	0.135907	0.767898	0.451903	0.446885	S 1563	232.155	SKF 86466	6-Chloro-2,3,4,5-tetrahydro-3-methyl-1H-3-benzazepine hydrochloride	Adrenoceptor	Potent and selective alpha2 adrenoceptor antagonist
1108	15	G05	1.1785	-0.274972	0.451763	1.02776	T 1505	342.361	Tetraisopropyl pyrophosphoramide	iso-OMPA	Biochemistry	Selective inhibitor of butyrylcholinesterase
1109	16	F03	0.0860917	0.816028	0.45106	0.516143	T 9025	407.044	Thioridazine hydrochloride	NA	Dopamine	Dopamine receptor antagonist; Ca2+ channel antagonist; antipsychotic
1110	1	F09	1.2654	-0.36622	0.449591	1.15373	A 5626	197.729	Acetylthiocholine chloride	NA	Cholinergic	Nicotinic acetylcholine receptor agonist; acetylcholinesterase substrate
1111	1	E09	0.238099	0.660301	0.4492	0.298542	A 5585	299.765	5-(N-Methyl-N-isobutyl)amiloride	MIA	Ion Pump	Potent blocker of the Na+/H+ antiport
1112	1	B10	-0.0991108	0.995812	0.448351	0.774227	T 9034	537.697	Sodium Taurocholate	3alpha,7alpha,12alpha-Trihydroxy-5beta-cholan-24-oic-acid N-(2-sulfoethyl)amide	Multi-Drug Resistance	Multi-drug resistance conjugate pathway modulator.
1113	16	D05	0.966184	-0.0825624	0.441811	0.741575	T-165	340.472	R(+)-Terguride	R(+)-N,N-Diethyl-N'[(8alpha)-6-methylergolin-8-yl]urea	Dopamine	Ergot derivative; dehydrogenated analog of Lisuride; partial dopamine receptor agonist.
1114	13	C09	0.571883	0.309091	0.440487	0.185822	P-183	285.773	S(+)-PD 128,907 hydrochloride	S(+)-(4aR,10bR)-3,4,4a,10b-_x000D_ Tetrahydro-4-propyl-2H,5H-[1]benzopyrano-[4,3-b]-1,4-oxazin-9-ol hydrochloride	Dopamine	Selective D3 dopamine receptor agonist
1115	5	E05	1.40156	-0.521218	0.44017	1.35961	C-231	590.58	CGP 20712A methanesulfonate	(+/-)-2-Hydroxy-5-[2-[[2-hydroxy-3-[4-[1-methyl-4-(trifluoromethyl)-1H-imidazol-2-yl]phenoxy]propyl]amino]ethoxy]-benzamide methanesulfonate	Adrenoceptor	Selective beta1-adrenoceptor antagonist_x000D_
1116	13	H10	1.4914	-0.618655	0.436374	1.49204	Q 2128	189.129	(+)-Quisqualic acid	L(+)-alpha-Amino-3,5-dioxo-1,2,4-oxadiazolidine-2-propanoic acid	Glutamate	Active enantiomer of quisqualic acid; _x000D_ excitatory amino acid at glutamate receptors; anthelmentic agent
1117	13	A06	-0.0572285	0.925559	0.434165	0.694936	P 9233	414.422	Piribedil maleate	2-(4-[1,3-Benzodioxol-5-ylmethyl]-1-piperazinyl)pyrimidine	Dopamine	Non-selective dopamine receptor agonist
1118	1	E02	0.980974	-0.114011	0.433481	0.774271	211672	129.16	(±)-Nipecotic acid	(±)-3-Piperidine carboxylic acid	GABA	GABA uptake inhibitor
1119	13	B05	1.18688	-0.324988	0.430944	1.06905	P 8813	299.847	Protriptyline hydrochloride	NA	Adrenoceptor	Norepinephrine reuptake blocker
1120	4	A06	0.343474	0.508053	0.425764	0.116375	C 5554	269.603	1-(3-Chlorophenyl)piperazine dihydrochloride	m-CPP dihydrochloride	Serotonin	5-HT1 Serotonin receptor agonist
1121	16	C07	0.669521	0.177007	0.423264	0.34826	U-105	521.508	U-62066	Spiradoline mesylate	Opioid	Highly selective kappa opioid receptor agonist; antitussive
1122	1	A03	0.454228	0.38891	0.421569	0.0461871	291552	202.258	6-Methoxy-1,2,3,4-tetrahydro-9H-pyrido[3,4b] indole	NA	Neurotransmission	MAO inhibitor
1123	4	B06	0.379311	0.463759	0.421535	0.0597134	S 0693	286.358	SB 204741	N-(1-Methyl-1H-indo-5-yl)-N'-(3-methyl-5-isothiazolyl)urea	Serotonin	5-HT2B serontonin receptor antagonist.
1124	15	F02	2.24161	-1.40275	0.419428	2.57695	S 9311	195.266	SIB 1893	(E)-2-Methyl-6-[2-phenylethenyl]pyridine	Glutamate	Selective and noncompetitive antagonist of mGlu5 metabotropic glutamate receptor
1125	13	G08	1.79911	-0.966704	0.416201	1.95572	P-152	248.328	S(-)-Pindolol	NA	Serotonin	5-HT1A Serotonin receptor agonist
1126	16	A05	-0.914891	1.74009	0.412602	1.87736	T-122	443.399	Telenzepine dihydrochloride	4,9-Dihydro-3-methyl-4-[(4-methyl-1-_x000D_ piperazinyl)acetyl]-10H-thieno[3,4-b][1,5]benzodiazepin-10-one dihydrochloride	Cholinergic	Selective M1 muscarinic acetylcholine receptor antagonist and anti-ulcer agent
1127	8	C10	0.526344	0.27239	0.399367	0.179573	I 0154	428.298	IEM-1460	1-Trimethylammonio-5-(1-adamantanemethylammonio)pentane dibromide	Glutamate	Selective inhibitor of a subtype of AMPA glutamate receptors (Ca2+ permeable, lacking GluR2 subunits)
1128	7	D08	1.92804	-1.14918	0.389432	2.17593	F 8175	358.547	Farnesylthiosalicylic acid	FTS	G protein	Non-toxic Ras inhibitor
1129	2	H02	0.927784	-0.149365	0.38921	0.761659	A 7795	324.231	H-9 dihydrochloride	N-(2-Aminoethyl)-5-isoquinolinesulfonamide dihydrochloride	Phosphorylation	Protein kinase inhibitor most effective for cAMP- and cGMP-dependent protein kinases
1130	4	H03	1.29253	-0.534853	0.378838	1.29215	C 4238	339.871	CNS-1102	N-(3-Ethylphenyl)-N-methyl-N’-1-naphthalenylguanidine monohydrochloride; Cerestat; Aptiganel hydrochloride	Glutamate	Noncompetitive NMDA glutamate receptor antagonist.
1131	1	H05	1.72776	-0.970814	0.378473	1.90818	A 1977	361.529	N-arachidonylglycine	NAGly	Cannabinoid	Arachidonyl amino acid which inhibits pain; inhibits the hydrolytic activity of fatty acid amide hydrolase (FAAH) on anandamide
1132	13	C06	-0.0595578	0.812724	0.376583	0.616796	P 9375	180.211	1,10-Phenanthroline monohydrate	o-Phenanthroline monohydrate	Biochemistry	Metalloprotease inhibitor; chelates iron, zinc and other divalent metals
1133	15	G06	2.25264	-1.50532	0.373658	2.65728	T 2265	165.708	Tetraethylammonium chloride	NA	Cholinergic	Nicotinic acetylcholine receptor antagonist; K+ channel blocker
1134	16	C08	2.01776	-1.27679	0.370485	2.3296	V 1377	909.074	Vinblastine sulfate salt	VLB	Cytoskeleton and ECM	Inhibitor of microtubule assembly
1135	3	F11	0.575235	0.162472	0.368854	0.291867	C 2505	346.471	Corticosterone	Kendall's Compound B; 4-Pregnene-11beta,21-diol-3,20-dione; Reichstein's Substance H	Hormone	Glucocorticoid secreted by the adrenal cortex; activates both mineralcorticoid and glucocorticoid receptors
1136	8	G09	2.02994	-1.30648	0.361726	2.35921	H-135	210.251	5-hydroxydecanoic acid sodium	NA	K+ Channel	Blocks post ischemic actions of the K+ channel activator cromakalim
1137	1	D02	0.778892	-0.0604611	0.359215	0.593512	194336	153.61	5-Aminovaleric acid hydrochloride	5-Aminopentanoic acid hydrochloride	GABA	Weak GABA-B receptor antagonist
1138	15	B10	-0.478683	1.19196	0.356636	1.18132	T 6031	253.322	DL-Thiorphan	DL-3-Mercapto-2-benzylpropanoylglycine	Neurotransmission	Enkephalinase inhibitor
1139	8	H11	2.04062	-1.33288	0.353868	2.38542	I 2760	361.352	R(-)-Isoproterenol (+)-bitartrate	NA	Adrenoceptor	Sympathomimetic amine acting almost exclusively on beta adrenoceptors; bronchodilator; active enantiomer of Isoproterenol
1140	3	H10	-0.908328	1.61339	0.352532	1.78313	C 1610	343.813	1-(4-Chlorobenzyl)-5-methoxy-2-methylindole-3-acetic acid	NA	Multi-Drug Resistance	NSAID; putative inhibitor of multidrug resistance-associated protein 1 (MRP1)
1141	14	A03	0.268987	0.405712	0.33735	0.0966792	R 5523	335.45	REV 5901	alpha-Pentyl-3-[2-quinolinylmethoxy]benzyl alcohol	Leukotriene	Leukotriene D4 receptor antagonist
1142	13	H06	1.40335	-0.736768	0.333293	1.51329	P 9797	261.12	Pyridostigmine bromide	NA	Cholinergic	Cholinesterase inhibitor
1143	9	H09	0.572381	0.0888913	0.330636	0.341879	L 4900	321.165	Lonidamine	Diclondazolic acid	Cell Stress	Inhibits the energy metabolism of neoplastic cells by interfering with mitochondrial hexokinase, cellular respiration, and glycolysis; damages cell and mitochondrial membranes
1144	2	G02	-0.710469	1.37156	0.330544	1.47221	A 7762	115.133	L-allylglycine	L-2-Amino-4-pentenoic acid	Biochemistry	Glutamic acid decarboxylase inhibitor
1145	6	H06	2.48952	-1.86955	0.309984	3.08233	D-033	397.993	(+)-Butaclamol hydrochloride	NA	Dopamine	Dopamine receptor antagonist
1146	16	A02	-0.481628	1.09314	0.305758	1.11353	T 7402	853.929	Taxol	Paclitaxel	Cytoskeleton and ECM	Antitumor agent; promotes assembly of microtubules and inhibits tubulin disassembly process
1147	7	H08	2.71224	-2.12657	0.292835	3.42156	F 9397	276.217	Flutamide	2-Methyl-N-(4-nitro-3-[trifluoromethyl]phenyl)propanamide	Hormone	Non-steroidal anti-androgen
1148	6	H11	1.4489	-0.886384	0.281258	1.65129	E 3132	357.413	E-64	L-trans-3-Carboxyoxiran-2-carbonyl-L-leucylagmatine	Biochemistry	Irreversible inhibitor of cysteine proteases
1149	11	H11	1.05737	-0.513412	0.271978	1.11071	N-142	386.882	NO-711 hydrochloride	1-(2-(((Diphenylmethylene)imino)oxy)ethyl)-1,2,5,6-tetrahydro-3-pyridine-carboxylic acid hydrochloride	GABA	Potent and selective GABA uptake inhibitor.
1150	1	C06	1.19776	-0.65406	0.271849	1.30943	A 2251	195.691	Acetyl-beta-methylcholine chloride	Methacholine chloride	Cholinergic	M1 muscarinic acetylcholine receptor agonist
1151	16	A11	-0.996795	1.53433	0.268765	1.78977	Y 3125	390.914	Yohimbine hydrochloride	17-Hydroxyyohimban-16-carboxylic acid methyl ester hydrochloride	Adrenoceptor	alpha2 Adrenoceptor antagonist isolated from Cortnanthe johimbe
1152	16	G05	-0.0990357	0.626942	0.263953	0.513344	T-200	161.142	TPMPA	(1,2,5,6-Tetrahydropyridine-4-yl)methylphosphinic acid	GABA	Selective GABA-C receptor antagonist
1153	3	A03	-0.595795	1.11266	0.258433	1.20806	B 3023	364.423	Bumetanide	3-(Aminosulfonyl)-5-(butylamino)-4-phenoxybenzoic acid	Ion Pump	Potent inhibitor of the Na+-K+-2Cl- cotransporter; inhibits anthracene-9-carboxylic acid, a blocker of chloride channels
1154	4	E02	0.775455	-0.264735	0.25536	0.735525	C 3270	478.779	Cephalosporin C zinc salt	NA	Antibiotic	Antibiotic; interferes with cell wall synthesis
1155	15	H09	2.69909	-2.19957	0.24976	3.46388	T 5568	308.34	Tyrphostin AG 835	Tyrphostin B50	Phosphorylation	Protein tyrosine kinase inhibitor
1156	8	G03	1.66351	-1.16838	0.247563	2.00245	H 0879	362.194	Hexamethonium bromide	Hexane-1,6-bis(trimethylammonium bromide)	Cholinergic	Blocks nicotinic acetylcholine receptors at autonomic ganglia
1157	13	C05	0.0284689	0.45442	0.241444	0.301193	P 8828	410.602	Pergolide methanesulfonate	8-[(Methylthio)methyl]-6-propylergoline methanesulfonate	Dopamine	Dopamine receptor agonist; antiparkinsonian
1158	13	F09	0.814155	-0.335422	0.239367	0.812873	P-209	361.197	Phthalamoyl-L-glutamic acid trisodium	PhGA	Glutamate	Selective NMDA glutamate receptor agonist
1159	5	H02	2.48925	-2.03685	0.226203	3.20044	C-102	248.287	8-Cyclopentyl-1,3-dimethylxanthine	CPT; 8-Cyclopentyltheophylline	Adenosine	Selective A1 adenosine receptor antagonist
1160	1	B11	0.383575	0.04648	0.215027	0.238362	A 6770	454.449	Methotrexate	Methylaminopterin; MTX	DNA Metabolism	Folic acid antagonist
1161	8	H06	3.13232	-2.7179	0.207212	4.13673	H 8034	388.43	HE-NECA	2-Hexynyl-5'-ethylcarboxamidoadenosine	Adenosine	A2 Adenosine receptor agonist
1162	13	F05	0.837556	-0.430292	0.203632	0.896504	P 8891	448.404	Propantheline bromide	(2-Hydroxyethyl)diisopropylmethylammonium bromide xanthene-9-carboxylate bromide	Cholinergic	Muscarinic acetylcholine receptor antagonist; antispasmodic
1163	1	G09	1.5144	-1.10788	0.203259	1.85423	A 5791	302.417	4-Androsten-4-ol-3,17-dione	4-OH-A; 4-Hydroxy-4-androstene-3,17-dione	Hormone	Aromatase inhibitor
1164	7	G09	1.67875	-1.28193	0.198411	2.09351	F-131	347.418	FPL 64176	2,5-Dimethyl-4-[2-(phenylmethyl)benzoyl]-1H-pyrrole-3-carboxylic acid methyl ester	Ca2+ Channel	Potent L-type Ca2+ channel activator
1165	1	D04	0.591318	-0.206964	0.192177	0.56447	A 0779	281.574	p-Aminoclonidine hydrochloride	Apraclonidine hydrochloride	Adrenoceptor	alpha2 Adrenoceptor agonist
1166	16	D03	0.0813947	0.292536	0.186965	0.149299	T 8516	480.427	Trifluoperazine dihydrochloride	NA	Dopamine	Calmodulin antagonist; dopamine receptor antagonist; antipsychotic; sedative
1167	14	F08	1.1062	-0.732579	0.186809	1.30021	S 3065	331.761	SC 19220	2-acetylhydrazide 10(11H)-carboxylic acid	Prostaglandin	EP1 Prostanoid receptor antagonist
1168	2	D02	-0.488202	0.846302	0.17905	0.943637	A 7410	266.091	Amiloride hydrochloride	NA	Na+ Channel	Epithelial Na+ channel blocker
1169	14	F03	0.522664	-0.183213	0.169725	0.49913	R 7385	587.479	Phosphoramidon disodium	N-(alpha-Rhamnopyranosyloxyhydroxyphosphinyl)-Leu-Trp disodium	Biochemistry	Inhibitor of mammalian enkephalinase and some metallo-endopeptidases; potent inhibitor of thermolysin and other bacterial metallo-endopeptidases
1170	14	A04	-1.41799	1.74005	0.161034	2.23307	R 8900	406.888	Ro 8-4304	(4-[3-(4-[4-fluorophenyl]-3,6-dihydro-2H-pyridin-1-yl)-2-hydroxypropoxy]benzamide	Glutamate	NR2B-selective, noncompetitive NMDA receptor antagonist
1171	1	B02	0.635334	-0.321794	0.15677	0.676792	144509	213.238	N-Phenylanthranilic acid	Diphenylamine-2-carboxylic acid; DPC	Cl- Channel	Cl- channel blocker
1172	16	B04	1.13166	-0.833399	0.14913	1.38951	T 9652	471.689	Terfenadine	alpha-(4-[1,1-Dimethylethyl]phenyl)-4-[hydroxydiphenylmethyl]-1-piperidinebutanol	Histamine	Non-sedating H1 histamine receptor antagonist
1173	2	H03	0.163721	0.110335	0.137028	0.0377492	A 8676	285.817	Alprenolol hydrochloride	NA	Adrenoceptor	beta Adrenoceptor antagonist
1174	1	G06	0.663001	-0.401597	0.130702	0.752785	A 3145	270.244	Apigenin	4',5,7-Trihydroxyflavone	Cell Cycle	Arrests cell cycle at G2/M phase
1175	13	E06	0.517676	-0.285023	0.116327	0.567594	P 9547	256.778	Prilocaine hydrochloride	N-(2-Methylphenyl)-2-(propylamino)propanamide hydrochloride	Na+ Channel	Na+ channel blocker
1176	1	D11	0.57981	-0.379521	0.100144	0.678349	A 6976	437.965	Amperozide hydrochloride	4-[4,4-bis(4-Fluorophenyl)butyl]-N-ethyl-1-piperazinecarboxamide hydrochloride	Serotonin	Atypical antipsychotic drug with high affinity for serotonin receptors and low affinity for D2 dopamine receptors
1177	15	A02	0.493395	-0.30854	0.0924274	0.567054	S 8567	264.33	SU 4312	3-(4-Dimethylaminobenzylidenyl)-2-indolinone	Phosphorylation	Vascular endothelial growth factor (VEGF) receptor protein tyrosine kinase 1/2 (KDR) and platelet derived growth factor (PDGF) receptor inhibitor
1178	14	G02	2.31635	-2.16678	0.0747831	3.17005	R 4152	296.843	Ropinirole hydrochloride	SKF 101468; 4-[2-(dipropylamino)ethyl]-1,3-dihydro-2H-indol-2-one hydrochloride	Dopamine	Selective D2 dopamine receptor agonist
1179	16	C06	-0.1864	0.327312	0.0704564	0.363249	U 6007	593.646	U-83836 dihydrochloride	(-)-2-([4-(2,6-Di-1-pyrrolidinyl-4-pyrimidinyl)-1-piperazinyl)methyl]-3,4-dihydro-2,5,7,8-tetramethyl-2H-1-benzopyran-6-ol dihydrochloride	Cell Stress	Free radical lipid peroxidation inhibitor
1180	8	H03	3.73731	-3.60235	0.0674804	5.18993	H 1252	182.178	4-Hydroxy-3-methoxyphenylacetic acid	Homovanillic acid; HVA	Dopamine	Dopamine metabolite
1181	8	D02	2.75231	-2.62526	0.0635245	3.80251	G-019	195.017	Muscimol hydrobromide	3-Hydroxy-5-aminomethylisoxazole hydrobromide	GABA	GABA-A receptor agonist, water soluble
1182	13	B09	-0.601168	0.718878	0.0588553	0.933413	P-178	599.31	PPADS	Pyridoxal-phosphate-6-azophenyl-2',4'-disulphonic acid tetrasodium	P2 Receptor	Selective P2 receptor antagonist which blocks responses at both pre- and post-junctional sites
1183	14	B04	-1.13834	1.25494	0.0583015	1.69231	R 9525	270.718	RX 821002 hydrochloride	2-[2-(2-Methoxy-1,4-benzodioanyl)]-imidazoline hydrochloride	Adrenoceptor	Selective alpha2-adrenoceptor antagonist
1184	1	B05	0.553853	-0.455311	0.0492706	0.713587	A 1755	420.434	Aminophylline ethylenediamine	Theophylline ethylenediamine	Adenosine	A1/A2 adenosine receptor antagonist; diuretic; cardiac stimulant; smooth muscle relaxant
1185	4	C02	0.532151	-0.472021	0.0300652	0.710057	C 3025	390.87	(±)-Chlorpheniramine maleate	NA	Histamine	H1 Histamine receptor antagonist
1186	16	H07	1.91858	-1.86493	0.0268234	2.67534	U-115	455.559	U-101958 maleate	1-Benzyl-4-aminomethyl-N-[(3'-isopropoxy)-2'-pyridinyl]piperidine maleate	Dopamine	Selective D4 dopamine receptor antagonist
1187	14	F06	0.158792	-0.107073	0.0258595	0.187995	S 0758	314.368	Sulfaphenazole	4-Amino-N-(1-phenyl-1H-pyrazol-5-yl)-benzenesulfonamide	Multi-Drug Resistance	Antibacterial; inhibitor of cytochrome P4502C enzymes
1188	15	A11	0.170167	-0.131099	0.0195337	0.213027	T 6764	314.862	Triprolidine hydrochloride	(E)-2-[3-(1-Pyrrolidinyl)-1-p-tolylpropenyl]pyridine hydrochloride	Histamine	Potent H1 histamine receptor antagonist
1189	15	G10	1.75634	-1.72408	0.0161269	2.46103	T 6394	432.499	S(-)-Timolol maleate	(S)-1-[(1,1-Dimethylethyl)_x000D_ amino]-3-[[4-(4-morpholinyl)-1,2,5-thiadiazol-3-yl]oxy]-2-propanol maleate	Adrenoceptor	beta Adrenoceptor antagonist; antihypertensive; antiarrhythmic; antiglaucoma agent
1190	15	B02	1.08819	-1.08864	-0.000222074	1.53925	S 8688	415.491	SR 59230A oxalate	3-(2-ethylphenoxy)-1[(1S)-1,2,3,4-tertahydronaphth-1-ylamino]-(2S)-2-propanol oxalate	Adrenoceptor	beta3-Adrenoceptor antagonist
1191	16	D04	-0.552045	0.540508	-0.00576848	0.772551	T-101	176.604	THIP hydrochloride	Gaboxadol hydrochloride	GABA	GABA-A receptor agonist, with some GABA-C receptor agonist activity
1192	1	C04	-0.0704309	0.0519165	-0.00925722	0.0865127	A 0760	101.106	L-azetidine-2-carboxylic acid	(S)-Azetidine-2-carboxylic acid	Biochemistry	Inhibits collagen synthesis
1193	13	C03	-0.161914	0.0620346	-0.0499397	0.158356	P 7561	377.466	Phentolamine mesylate	Regitin mesylate	Adrenoceptor	ATP-sensitive K+ channel blocker; alpha adrenoceptor antagonist
1194	14	G04	0.284435	-0.404037	-0.059801	0.486823	R-106	235.115	Ro 16-6491 hydrochloride	N-(2-Aminoethyl)-4-chlorobenzamide hydrochloride	Neurotransmission	Selective, reversible, orally-active MAO-B inhibitor which is devoid of indirect sympathomimetic activity
1195	1	F03	0.687456	-0.824878	-0.0687107	1.06938	A 0382	366.418	Atropine methyl nitrate	AMN; Methylatropine nitrate	Cholinergic	Muscarinic acetylcholine receptor antagonist
1196	16	A08	-1.03669	0.89102	-0.0728325	1.36309	U-116	393.484	U-99194A maleate	5,6-Dimethoxy-2-(di-n-propylamino)indan maleate	Dopamine	D3 dopamine receptor antagonist
1197	1	C02	0.549273	-0.699784	-0.0752555	0.883216	190047	373.228	S(-)-p-Bromotetramisole oxalate	R 30402 oxalate	Phosphorylation	Potent alkaline phosphatase inhibitor
1198	16	G04	0.109104	-0.341118	-0.116007	0.318355	T-112	304.395	Tracazolate	4-(Butylamino)-1-ethyl-6-methyl-1H-pyrazolo [3,4-b]pyridine-5-carboxylic acid ethyl ester	GABA	Non-benzodiazepine anxiolytic which has a high differential between sedative and anxiolytic doses
1199	2	H10	-0.195654	-0.0438216	-0.119738	0.107361	B 0385	408.926	Beclomethasone	9alpha-Chloro-16beta-methyl-1,4-pregnadiene-11beta,17alpha,21-triol-3,20-dione	Hormone	Anti-inflammatory glucocorticoid
1200	14	G10	1.49372	-1.73533	-0.120806	2.28328	S 7882	440.382	(-)-Scopolamine,n-Butyl-, bromide	Butylscopolamine bromide	Cholinergic	Cholinergic receptor antagonist
1201	16	A09	-1.48082	1.23249	-0.124164	1.9186	V 8879	923.058	Vincristine sulfate	VCR	Cytoskeleton and ECM	Inhibitor of microtubule assembly
1202	14	H04	1.89606	-2.21816	-0.161052	2.90919	R-107	301.772	Ro 41-1049 hydrochloride	N-(2-Aminoethyl)-5-(3-fluorophenyl)-4-thiazolecarboxamide hydrochloride	Neurotransmission	Selective, reversible, orally-active MAO-A inhibitor
1203	16	H09	-0.393771	0.0716121	-0.161079	0.329075	W-102	522.625	( R)-(+)-WIN 55,212-2 mesylate	(R)-(+)-[2,3-Dihydro-5-methyl-3[(morpholinyl)methyl]pyrrolo[1,2,3-de]-1,4-benzoxazinyl]-(_x000D_ 1-naphthalenyl)methanone mesylate	Cannabinoid	High affinity cannabinoid receptor agonist
1204	13	B07	-0.34973	-0.00137739	-0.175553	0.246322	P-101	358.36	2-Phenylaminoadenosine	CV-1808	Adenosine	Selective A2 adenosine receptor agonist; potent vasodilator; weak inhibitor of adenosine uptake by rat cerebral cortical synaptosomes
1205	16	B05	-0.585649	0.227214	-0.179218	0.574781	T-123	408.523	Thioperamide maleate	MR 12842	Histamine	Potent and selective H3 histamine receptor antagonist that crosses the blood brain barrier
1206	1	D03	0.39206	-0.771055	-0.189497	0.822446	A 0152	94.117	4-Aminopyridine	NA	K+ Channel	Induces depolarization of GABA neurons; weak non-selective _x000D_ K+-channel blocker; anticonvulsant
1207	16	B02	0.22476	-0.606738	-0.190989	0.587957	T 7508	300.832	Tetracaine hydrochloride	NA	Na+ Channel	Local anesthetic
1208	16	B06	-0.455122	0.0605967	-0.197263	0.364668	U 5882	726.924	U-74389G maleate	21-(4-[2,6-di-1-Pyrrolidinyl-4-pyrimidinyl]-1-piperazinyl)pregna-1,4,9[11]-triene-3,20-dione (Z)-2-butenedioate maleate	Cell Stress	Free radical lipid peroxidation inhibitor
1209	13	G03	0.661503	-1.07154	-0.20502	1.22545	P 8013	195.694	Pargyline hydrochloride	N-Methyl-N-2-propynylbenzylamine hydrochloride	Neurotransmission	MAO inhibitor, relatively selective for MAO-B
1210	15	A10	-0.250586	-0.167897	-0.209242	0.0584698	T 5625	206.328	(±)-alpha-Lipoic Acid	(±)-1,2-Dithiolane-3-pentanoic acid	Cell Stress	Coenzyme needed for the activity of enzyme complexes such as those of pyruvate dehydrogenase and glycine decarboxylase
1211	15	H07	2.18602	-2.6298	-0.221887	3.4053	T 4143	253.268	Triamterene	NA	Na+ Channel	Na+ channel blocker; diuretic
1212	16	H08	-0.275768	-0.169807	-0.222788	0.0749259	V 8261	129.16	(±)-gamma-Vinyl GABA	Vigabatrin	GABA	Selective GABA transaminase (GABA-T) inhibitor; anticonvulsant
1213	4	B02	0.829766	-1.2843	-0.227269	1.49487	C 3010	320.048	1-(2-Chlorophenyl)-1-(4-chlorophenyl)-2,2-dichloroethane	Mitotane	Hormone	Antiadrenal agent; reduces corticosteroid synthesis by adrenal cortex
1214	1	G11	1.51785	-1.9757	-0.228926	2.47032	A 7148	208.092	4-Aminobenzamidine dihydrochloride	NA	Biochemistry	Trypsin inhibitor; competitive kallikrein inhibitor
1215	5	H05	1.10778	-1.5724	-0.232308	1.89517	C-271	247.296	CX 546	1-(1,4-Benzodioxan-6-ylcarbonyl)piperidine	Glutamate	Positive AMPA glutamate receptor modulator; more potent than 1-BCP
1216	7	E11	-0.147113	-0.342294	-0.244703	0.138014	G 6793	502.766	GW7647	2-(4-(2-(1-Cyclohexanebutyl)-3-cyclohexylureido)ethyl)phenylthio)-2-methylpropionic acid	Transcription	Potent agonist of peroxisome proliferator-activated alpha (PPAR-alpha)
1217	1	D10	0.216213	-0.713627	-0.248707	0.657496	A 6011	222.245	Acetazolamide	N-[5-(Aminosulfonyl)-1,3,4-thiadiazol-2-yl]acetamide	Biochemistry	Carbonic anhydrase inhibitor; diuretic
1218	16	B09	-0.418838	-0.096561	-0.257699	0.227884	V 9130	293.41	N-Vanillylnonanamide	N-(4-Hydroxy-3-methoxybenzyl)nonanamide	Vanilloid	Synthetic analog of capsaicin with similar bioactivity
1219	12	H10	-0.0304198	-0.485433	-0.257926	0.321743	P 5396	182.024	Phosphomycin disodium	Fosfomycin; Phosphonomycin; MK-955	Antibiotic	Antibiotic; interferes with cell wall synthesis
1220	1	B03	0.347133	-0.888493	-0.27068	0.87372	861669	434.434	S-(4-Nitrobenzyl)-6-thioguanosine	2-Amino-6-[(4-Nitrobenzyl)thio]-9-beta-D-ribofuranosylpurine	Adenosine	Potent adenosine transport inhibitor
1221	14	B02	-0.212106	-0.338038	-0.275072	0.089047	R 1402	510.057	Raloxifene hydrochloride	LY 139481	Hormone	Estrogen receptor modulator; anti-estrogenic drug
1222	15	H05	1.43477	-2.00927	-0.287246	2.4353	T 1512	240.757	Tetramisole hydrochloride	(±)-2,3,5,6-Tetrahydro-6-phenylimidazo[2,1-b]thiazole hydrochloride	Phosphorylation	Inhibits various mammalian alkaline phosphatases (i.e., liver, kidney, placenta, bone and tumor)
1223	13	A02	-0.0432438	-0.562546	-0.302895	0.367202	P 6656	320.887	Promazine hydrochloride	10-(3-[Dimethylamino]propyl)phenothiazine hydrochloride	Dopamine	D2 dopamine receptor antagonist; phenothiazine antipsychotic
1224	12	H11	-0.127258	-0.53178	-0.329519	0.28604	P 6628	271.275	Pilocarpine nitrate	NA	Cholinergic	Nonselective muscarinic acetylcholine receptor agonist
1225	8	H07	1.64051	-2.38097	-0.370228	2.84361	H 8876	191.188	5-Hydroxyindolacetic acid	5-HIAA	Serotonin	Serotonin metabolite
1226	16	G06	0.127456	-0.870625	-0.371585	0.70575	U-100	423.947	Urapidil hydrochloride	6[[3-[4-(o-Methoxyphenyl)-1-piperazinyl]propyl]amino]-1,3-dimethyluracil hydrochloride	Adrenoceptor	alpha1 Adrenoceptor antagonist and 5-HT1A serotonin receptor partial agonist; antihypertensive
1227	1	H02	0.539684	-1.30153	-0.380921	1.30193	265128	179.152	5-Fluoroindole-2-carboxylic acid	NA	Glutamate	Competitive inhibitor of potentiation by glycine at the NMDA glutamate receptor
1228	16	A06	-1.15487	0.372216	-0.391329	1.07982	U 4125	448.129	Uridine 5'-diphosphate sodium	UDP	P2 Receptor	P2Y receptor agonist
1229	14	A02	-0.658573	-0.126246	-0.39241	0.376412	R 0758	323.823	Ritodrine hydrochloride	N-(p-Hydroxyphenethyl)-4-hydroxynorephedrine hydrochloride	Adrenoceptor	beta2-Adrenoceptor agonist; relaxes uterine muscle contractions
1230	4	G02	1.57778	-2.43198	-0.427103	2.83533	C 3412	416.949	Cyproterone acetate	6-Chloro-1beta,2beta-dihydro-17-hydroxy-3'H-cyclopropa(1,2)-pregna-1,4,6-triene-3,20-dione acetate	Hormone	Androgen antagonist; synthetic steroid
1231	15	H11	0.829661	-1.89694	-0.533641	1.928	T 7313	212.176	1-[2-(Trifluoromethyl)phenyl]imidazole	TRIM	Nitric Oxide	Potent nitric oxide synthase (NOS) inhibitor
1232	1	C03	0.494902	-1.58481	-0.544954	1.47058	861804	432.005	TMB-8 hydrochloride	8-(Diethylamino)octyl 3,4,5-trimethoxybenzoate hydrochloride	Intracellular Calcium	Intracellular Ca2+ antagonist; inhibits calmodulin-sensitive Ca2+-ATPase activity; protein kinase C inhibitor
1233	14	H05	-0.1092	-1.02027	-0.564737	0.644227	D 7815	317.388	R(-)-Denopamine	(-)-alpha-(3,4-dimethoxyphenethylaminomethyl)-4-hydroxybenzylalcohol	Adrenoceptor	beta1-adrenoceptor agonist
1234	14	D03	-0.0104606	-1.13904	-0.574749	0.798024	R 6520	275.351	Rolipram	ZK 62711	Cyclic Nucleotides	Selective cAMP-dependent phosphodiesterase (Type IV) cAMP-dependent inhibitor
1235	8	H09	2.2019	-3.44206	-0.620083	3.99088	H-140	328.296	R-(+)-8-Hydroxy-DPAT hydrobromide	(+)-8-Hydroxy-2-(dipropylamino)tetralin hydrobromide	Serotonin	Full 5-HT1A serotonin receptor agonist; active enantiomer of (±)-8-hydroxy-DPAT
1236	8	G11	-0.869803	-0.399658	-0.63473	0.332443	I 2279	374.675	IMID-4F hydrochloride	2-[N-(2,6-dichlorophenyl)-N-(4-fluorobenzyl)amino]-2-imidazoline hydrochloride	K+ Channel	Imidazoline-based K(ATP) channel blocker
1237	16	G08	-1.0339	-0.29023	-0.662064	0.525853	V 8138	1485.75	Vancomycin hydrochloride from Streptomyces orientalis	Cancocin hydrochloride	Antibiotic	Amphoteric glycopeptide antibiotic; interefers with cell wall syntehsis by bind to peptidoglycan
1238	8	H10	0.890498	-2.25693	-0.683214	2.22557	I 0782	240.267	Imazodan	Cl 914	Cyclic Nucleotides	Selective phosphodiesterase II (PDEII) inhibitor
1239	9	H11	-0.57699	-0.795099	-0.686045	0.154226	L-106	445.907	Loxapine succinate	NA	Dopamine	Dibenzoxazepine antipsychotic agent
1240	13	C02	0.593614	-2.09234	-0.749361	1.89925	P 6902	356.425	Pheniramine maleate	NA	Histamine	H1 histamine receptor antagonist.
1241	13	B02	0.172556	-1.71884	-0.77314	1.33742	P 6777	234.276	Phenelzine sulfate	NA	Neurotransmission	Non-selective MAO-A/B inhibitor
1242	15	H04	0.565648	-2.13335	-0.783851	1.90848	T 0318	327.34	Tranilast	SB-252218	Leukotriene	Inhibits LTC4 and PGE2 formation but does not inhibit cyclooxygenase or lipoxygenase activity; anti-asthma drug
1243	13	G02	-0.00449533	-1.59453	-0.799514	1.12433	P 7295	218.258	Primidone	NA	Anticonvulsant	Anticonvulsant
1244	13	E02	1.12689	-2.73826	-0.805686	2.73308	P 7083	166.222	(-)-Perillic acid	4-Isopropenyl-1-cyclohexene-1-carboxylic acid	G protein	Interferes with activity of p21ras and other small G proteins by inhibiting post-translational cysteine isoprenylation
1245	8	H08	1.72614	-3.35415	-0.814009	3.59231	H 9876	69.491	Hydroxylamine hydrochloride	NA	Neurotransmission	Monoamine oxidase inhibitor
1246	14	A10	-1.80632	0.0316958	-0.88731	1.29967	S 6879	299.501	Sphingosine	4-Sphingenine	Phosphorylation	Protein kinase C inhibitor; isolated from bovine brain cerebrosides
1247	15	H06	-0.0393233	-1.77684	-0.908081	1.22861	T 2408	311.406	Tolazamide	NA	Hormone	Oral hypoglycemic agent; stimulates pancreatic islet cells to secrete insulin
1248	14	A05	-1.18383	-0.768719	-0.976276	0.29353	R-108	277.211	Ro 41-0960	2'-Fluoro-3,4-dihydroxy-5-nitrobenzophenone	Neurotransmission	Specific, reversible, orally-active COMT-inhibitor
1249	15	H02	1.00946	-3.04428	-1.01741	2.86642	S-006	545.526	Ketanserin tartrate	R 41468	Serotonin	Selective 5-HT2 serotonin receptor blocker
1250	15	H03	0.976009	-3.01221	-1.0181	2.8201	S-153	205.221	SQ 22536	9-(Tetrahydro-2-furanyl)-9H-purin-6-amine	Cyclic Nucleotides	Adenylyl cyclase inhibitor
1251	14	H09	1.82585	-3.87329	-1.02372	4.0299	S 6633	215.208	N-Succinyl-L-proline	NA	Neurotransmission	Potent and specific angiotensin converting enzyme (ACE) inhibitor
1252	14	A11	-4.46831	2.31158	-1.07837	4.79411	S 8010	341.432	(±)-Sulpiride	(±)-5-(Aminosulfonyl)-N-[(1-ethyl-2-pyrrolidinyl)methyl]-2-methoxybenzamide	Dopamine	D2 Dopamine receptor antagonist; antipsychotic
1253	3	H11	-1.44505	-0.836	-1.14053	0.430665	C 2755	360.454	Cortisone	Kendall's Compound E; 4-Pregnene-17alpha,21-diol-3,11,20-trione; Reichstein's Substance Fa	Hormone	Anti-inflammatory; corticosterone analog
1254	14	H11	0.833296	-3.16388	-1.16529	2.82643	S 8502	398.3	(-)-Scopolamine methyl bromide	Hyoscine methyl bromide	Cholinergic	Competitive muscarinic acetylcholine receptor antagonist
1255	14	H06	0.675867	-3.19239	-1.25826	2.73527	S 1438	372.418	Sulindac sulfone	(Z)-5-Fluoro-2-methyl-1-[p-(methylsulfonyl)benzylidene]indene-3-acetic acid	Prostaglandin	Non-steroidal anti-inflammatory compound (NSAID); metabolite of sulindac
1256	16	H06	-1.31318	-1.45511	-1.38414	0.10036	U-101	401.513	Urapidil, 5-Methyl-	5-Methyl-6[[3-[4-(o-Methoxyphenyl)-1-piperazinyl]propyl]amino]-1,3-dimethyluracil	Adrenoceptor	Selective alpha1A adrenoceptor antagonist; antihypertensive
1257	10	H11	-1.08154	-1.74422	-1.41288	0.468583	D 8941	402.442	2,6-Difluoro-4-[2-(phenylsulfonylamino)ethylthio]phenoxyacetamide	PEPA	Glutamate	Selective, high affinity AMPA ionotropic glutamate receptor agonist; reduces ischemia-induced performance deficits in rats.
1258	15	B03	-1.09498	-1.96038	-1.52768	0.611926	S-009	349.402	PAPP	LY-165,163; p-Aminophenethyl-m-trifluoromethylphenyl piperazine	Serotonin	Selective 5-HT1A serotonin receptor agonist
1259	14	H10	2.12588	-5.34894	-1.61153	5.2855	S 7936	330.409	SB 205384	4-Amino-7-hydroxy-2-methyl-5,6,7,8-tetrahydrobenzo[b]thieno[2,3-b]pyridine-3-carboxylic acid but-2-ynyl ester	GABA	GABA-A receptor modulator selective for the alpha3beta2gamma2 subunit combination
1260	16	H10	-1.39933	-1.90963	-1.65448	0.360836	X-103	428.495	Xanthine amine congener	8-[4-[[[[(2-Aminoethyl)amino]carbonyl]methyl]oxy]phenyl]-1,3-dipropylxanthine	Adenosine	A1 Adenosine receptor antagonist
1261	15	D06	-1.66341	-1.82241	-1.74291	0.112429	T 1698	288.496	Tetradecylthioacetic acid	TTA	Transcription	Peroxisome proliferator-activated receptor (PPAR)-alpha agonist
1262	16	H02	-0.342977	-3.24145	-1.79221	2.04953	T 7883	290.325	Trimethoprim	NA	Antibiotic	Potent inhibitor of bacterial and protozoal dihydrofolate reductase
1263	6	H04	0.640542	-4.44963	-1.90454	3.59929	S 5567	220.233	SP600125	Anthrapyrazolone; 1,9-Pyrazoloanthrone	Phosphorylation	Selective c-Jun N-terminal kinase (c-JNK) inhibitor.
1264	16	E03	-2.8235	-1.0122	-1.91785	1.28078	T 8543	266.472	D-609 potassium	Carbonodithioic acid, O-(octahydro-4,7-methano-1H-inden-5-yl) ester potassium	Lipid	Xanthogenate derivative with in vitro anti-tumor and anti-HIV-1 activity; inhibits phospholipase D and phosphatidylcholine phospholipase C (PIPLC)
1265	5	E11	-4.6318	-2.61298	-3.62239	1.42752	D 5794	489.592	Diacylglycerol Kinase Inhibitor II	R59949	Phosphorylation	Diacylglycerol kinase inhibitor
1266	14	H02	-4.40243	-6.9222	-5.66232	1.78175	R 5010	228.25	Resveratrol	5-[(1E)-2-(4-Hydroxyphenyl)ethenyl]-1,3-benzenediol	Prostaglandin	Prevents apoptosis in K562 cells by inhibiting lipoxygenase and cyclooxygenase activity
1267	6	G05	-16.9615	-19.0845	-18.023	1.50118	D 9766	504.638	Dipyridamole	NA	Adenosine	Coronary vasodilator; adenosine transport inhibitor
